# Supplementary material for: The Moderating Effect of Mindfulness on the Mediated Relation Between Critical Thinking and Psychological Distress via Cognitive Distortions Among Adolescents
Source: Front Psychol. 2019 Jun 26;10:1455. doi: 10.3389/fpsyg.2019.01455 (PMC6606771; doi:10.3389/fpsyg.2019.01455)
Supplement: TABLE S1 — Raw data results of the study. [file Data_Sheet_1.xlsx]

## Sheet: Raw
ID	Age	Class	Sex	DASS_Q3	DASS_Q5	DASS_Q10	DASS_Q13	DASS_Q16	DASS_Q17	DASS_Q21	DASS_Q2	DASS_Q4	DASS_Q7	DASS_Q9	DASS_Q15	DASS_Q19	DASS_Q20	DASS_Q1	DASS_Q6	DASS_Q8	DASS_Q11	DASS_Q12	DASS_Q14	DASS_Q18	CDQ_Q1	CDQ_Q2	CDQ_Q3	CDQ_Q4	CDQ_Q5	CDQ_Q6	CDQ_Q7	CDQ_Q8	CDQ_Q9	CDQ_Q10	CDQ_Q11	CDQ_Q12	CDQ_Q13	CDQ_Q14	CDQ_Q15	MAAS_Q1	MAAS_Q2	MAAS_Q3	MAAS_Q4	MAAS_Q5	MAAS_Q6	MAAS_Q7	MAAS_Q8	MAAS_Q9	MAAS_Q10
C4001	15	4A	M	0	0	0	0	0	0	0	1	0	0	0	0	0	0	3	0	0	0	0	3	3	0	0	3	0	5	5	1	5	0	5	5	1	5	2	5	3	3	2	6	2	6	4	6	6	6
C4002	15	4A	M	0	0	0	0	1	0	0	0	0	0	0	0	0	0	0	0	0	0	1	0	1	0	0	2	0	0	0	0	0	0	0	0	0	0	0	4	6	4	2	2	2	6	6	4	4	4
C4003	15	4A	M	1	1	2	1	0	0	2	1	2	3	3	2	1	0	1	0	3	2	2	3	0	4	3	3	1	4	4	5	5	2	4	3	2	4	3	5	3	2	1	1	2	6	3	3	2	4
C4004	16	4A	M	2	2	1	2	0	1	1	1	2	1	1	1	1	1	1	1	2	2	2	3	1	2	3	1	1	3	1	2	4	3	0	3	1	2	4	4	3	1	2	4	3	4	4	4	5	4
C4005	15	4A	M	1	0	0	0	0	0	0	2	1	0	0	1	0	0	1	2	1	1	2	1	1	0	0	3	2	0	0	1	3	2	0	3	1	2	3	0	3	5	6	6	4	5	4	5	6	4
C4006	16	4A	M	0	1	0	0	0	0	0	1	1	1	1	0	0	0	1	0	1	0	0	0	0	0	1	0	0	1	1	0	1	0	1	1	1	0	2	0	5	4	4	5	4	6	6	6	5	6
C4007	15	4A	F	2	3	1	0	3	0	1	2	2	1	1	2	0	0	1	0	3	0	3	2	0	3	4	0	0	1	2	0	0	0	0	4	1	0	0	5	6	4	3	6	5	6	6	6	6	6
C4008	15	4A	F	1	2	1	1	0	0	1	2	0	1	1	0	2	0	1	1	2	1	1	1	2	1	5	4	1	3	5	4	1	1	2	3	2	2	5	5	4	3	4	4	5	4	3	5	5	5
C4009	15	4A	F	0	0	1	0	0	0	0	0	0	0	0	0	0	0	1	0	0	0	0	0	0	0	0	1	1	2	1	0	1	1	2	2	1	0	3	1	6	5	5	6	6	6	6	6	6	6
C4010	16	4A	F	1	2	1	1	1	0	1	2	1	2	0	0	3	0	1	1	2	1	1	2	1	1	2	1	0	1	2	1	1	0	1	0	1	3	2	2	5	3	4	4	2	6	5	3	3	3
C4011	15	4A	F	1	3	1	1	0	0	0	2	1	1	1	1	0	0	1	2	1	2	2	3	2	1	3	1	2	2	3	4	4	3	5	3	2	4	4	3	3	2	1	3	2	4	5	4	4	2
C4012	15	4A	F	1	1	1	1	0	0	0	1	1	0	3	2	0	0	1	2	3	1	3	3	2	2	5	2	0	5	4	4	3	1	0	5	4	5	1	5	5	3	5	4	1	4	5	2	1	4
C4013	15	4A	M	1	1	0	1	0	0	0	1	1	1	2	0	1	0	1	1	1	1	1	2	1	2	1	3	2	1	4	3	3	0	1	4	2	1	4	4	5	3	3	5	3	5	5	5	2	5
C4014	16	4A	F	1	3	1	2	1	0	0	2	1	1	1	2	1	0	1	1	2	1	1	1	1	1	1	0	1	1	1	0	1	1	1	2	2	0	2	0	4	3	5	4	3	4	3	4	3	3
C4015	16	4A	F	1	0	1	0	1	0	0	1	0	0	2	0	0	0	2	0	1	0	0	1	0	1	2	4	3	4	0	1	4	0	3	3	1	4	2	1	5	5	5	5	4	6	6	6	5	5
C4016	15	4A	F	1	0	0	2	0	0	0	1	0	0	1	2	1	0	2	1	3	0	3	2	1	3	2	1	0	0	1	1	3	1	4	3	2	3	5	5	5	1	2	1	1	2	6	6	3	6
C4017	14	4A	F	2	1	1	2	1	0	0	2	2	0	3	2	1	1	1	2	2	1	2	3	1	3	3	2	3	1	4	3	2	2	2	2	1	3	3	4	3	3	3	3	3	4	4	4	4	4
C4018	17	4A	F	0	1	1	1	1	0	0	1	0	1	2	1	0	0	0	0	1	2	1	1	0	2	1	1	0	1	1	2	2	0	0	3	1	0	3	3	4	3	3	4	4	2	3	3	3	4
C4019	15	4A	M	1	1	1	0	1	1	1	2	0	1	3	0	0	2	0	1	2	0	0	0	1	0	0	1	3	4	3	0	1	0	2	0	0	0	4	1	3	3	4	2	5	4	4	4	3	4
C4020	15	4A	M	1	2	2	1	1	1	1	1	1	1	2	1	0	0	1	1	1	1	0	0	0	1	3	2	3	2	3	0	1	2	2	1	0	0	4	2	6	3	4	1	3	2	5	5	3	5
C4023	15	4A	M	2	3	3	0	3	0	0	1	0	1	3	0	0	0	2	2	3	1	3	2	2	4	3	5	1	4	5	3	3.5	3	3	3	5	0	5	5	3	1	4	1	1	5	6	4	2	6
C4024	15	4A	M	0	0	3	0	1	1	1	0	0	0	0	0	0	0	0	1	0	0	0	0	0	0	1	0	0	0	0	0	0	0	0	2	0	0	0	1	6	1	4	3	3	1	1	4	4	4
C4025	15	4A	M	1	2	1	0	1	0	0	0	1	0	2	0	2	2	2	1	2	1	1	0	1	2	2	3	1	3	2	1	1	1	1	2	2	1	3	2	5	3	2	4	3	5	3	2	4	3
C4026	15	4A	M	1	2	1	0	1	0	1	1	1	1	2	0	1	1	1	1	1	0	1	0	1	3	4	2	0	1	2	2	3	1	3	4	2	1	2	4	3	4	4	3	5	4	3	4	4	3
C4028	15	4A	F	1	1	1	1	1	0	1	1	1	1	1	1	1	1	2	1	2	1	1	1	1	2	4	3	3	3	4	4	4	3	4	5	4	3	4	4	3	3	3	2	4	5	3	3	3	3
C4029	15	4A	F	0	1	1	0	1	0	0	1	0	0	1	0	0	1	1	1	2	1	1	1	2	2	4	2	4	3	3	4	4	1	4	2	2	3	2	3	3	4	5	4	5	6	4	5	3	3
C4031	15	4B	M	0	0	0	0	0	0	0	2	0	0	1	0	1	0	0	0	1	0	0	2	0	0	0	2	0	1	1	3	0	0	0	0	0	0	5	0	6	4	4	3	4	2	5	5	5	5
C4032	15	4B	M	1	2	1	1	1	0	0	2	1	1	2	0	0	0	1	2	1	1	1	1	1	0	0	1	0	1	1	0	3	0	0	3	0	1	1	3	5	3	3	4	3	5	3	3	3	3
C4033	14	4B	F	0	2	1	0	1	0	1	0	0	0	2	0	0	0	1	0	1	1	1	0	0	2	2	0	0	1	4	1	3	0	2	0	0	1	3	4	5	4	5	6	6	4	5	5	5	6
C4034	15	4B	F	1	2	1	1	2	1	1	2	2	2	2	0	1	3	1	0	2	1	3	1	0	2	4	1	0	3	0	1	0	0	4	4	0	2	3	1	6	4	4	4	5	5	2	4	4	2
C4035	15	4B	F	3	3	3	3	3	3	3	3	3	1	3	3	2	3	3	3	3	3	3	2	3	5	5	2	3	5	5	5	5	4	4	5	2	3	4	5	3	1	1	2	5	1	1	1	1	1
C4036	15	4B	F	0	1	1	0	1	0	0	1	1	0	1	0	0	0	1	0	1	0	1	0	1	1	2	2	0	1	1	0	0	0	0	3	0	1	2	0	4	4	5	6	5	6	5	5	4	5
C4037	15	4B	F	1	1	0	0	0	0	0	2	0	0	1	0	0	0	1	0	1	0	0	0	0	1	0	3	1	0	0	0	1	0	0	1	0	0	0	1	5	4	5	4	5	4	6	6	6	6
C4038	16	4B	F	0	0	0	0	0	0	0	0	0	0	0	0	0	0	0	0	0	0	0	0	0	0	0	0	0	0	1	0	0	0	0	0	0	0	1	0	6	6	6	5	5.71429	5	6	6	6	6
C4039	14	4B	F	1	2	1	0	0	0	0	1	2	1	2	0	1	1	1	2	1	2	1	1	1	1	2	1	1	2	1	2	1	1	2	0	1	2	2	1	4	3	5	5	4	4	4	3	3	4
C4040	15	4B	F	1	2	1	1	1	1	0	2	1	1	3	2	1	1	1	3	2	1	1	2	2	3	4	3	3	3	0	5	5	0	3	5	4	4	5	4	2	2	3	3	2	2	4	4	4	3
C4041	15	4B	F	1	0	0	1	0	0	0	1	0	0	2	0	0	0	0	1	2	0	0	3	2	4	1	4	0	0	3	3	1	0	0	3	5	1	0	2	5	3	6	3	3	6	6	6	5	5
C4042	17	4B	F	1	2	1	2	1	0	1	1	2	2	1	2	2	0	1	1	2	1	2	2	2	2	2	2	2	0	2	0	2	2	1	0	1	1	2	2	6	3	3	3	4	5	4	5	3	5
C4043	15	4B	F	1	3	1	0	1	0	0	2	1	1	1	0	0	0	1	1	2	1	3	1	1	4	4	3	1	2	3	2	4	3	2	4	2	2	4	3	3	3	4	2	3	5	3	3	4	4
C4044	17	4B	F	1	1	0	1	0	0	0	1	1	0	2	0	1	1	1	1	1	1	1	1	1	2	1	0	1	1	1	2	2	1	1	1	1	1	2	2	3	3	3	3	3	4	4	4	3	4
C4045	15	4B	F	2	1	2	2	0	0	1	1	1	0	1	2	1	2	3	1	2	2	3	3	3	1	4	2	0	0	3	0	5	0	5	1	1	0	5	4	4	2	3	4	5	5	2	3	4	5
C4046	15	4B	M	0	0	1	0	0	1	0	0	1	1	1	0	1	1	0	1	1	0	0	1	1	0	0	0	0	0	0	0	0	0	0	0	0	0	0	0	4	4	4	4	4	4	4	4	4	4
C4047	15	4B	M	1	1	0	0	0	0	0	1	0	0	0	1	0	0	0	1	0	0	0	1	1	3	1	1	2	0	1	2	0	0	0	2	0	1	0	3	4	3	3	3	5	6	3	3	3	6
C4048	14	4B	M	0	0	1	0	0	1	0	0	0	0	1	0	0	0	1	0	0	0	0	0	1	2	2	1	1	1	2	1	2	1	1	1	2	2	4	0	4	3	2	3	3	2	3	4	2	2
C4049	15	4B	M	0	3	0	0	0	0	0	2	1	0	0	0	0	0	2	1	1	0	0	0	0	3	3	1	0	2	2	4	2	0	0	3	2	1	1	1.71429	4	2	3	3	2	4	4	4	4	4
C4050	15	4B	F	1	1	1	1	1	0	0	0	1	0	0	0	0	0	1	0	1	0	1	0	0	1.78571	1	0	3	0	2	0	2	4	2	1	3	3	3	1	5	4	3	5	3	4	5	3	3	6
C4051	14	4B	M	1	1	1	1	1	1	1	1	0	1	2	0	1	1	1	1	1	1	1	2	1	3	4	3	1	2	3	3	3	3	3	3	3	0	0	3	3	2	3	3	3	6	6	6	6	3
C4052	15	4B	M	3	3	1	1	3	1	3	1	2	1	3	3	1	2	2	1	2	2	3	3	1	5	4	5	0	4	5	4	5	4	1	2	0	4	5	3	1	1	1	1	1	2	4	4	3	5
C4053	15	4B	M	0	0	0	0	1	1	0	1	0	0	2	1	0	1	0	1	2	0	0	3	1	3	3	2	5	2	1	4	3	0	1	3	3	4	5	4	4	6	6	4	5	3	4	5	5	5
C4054	15	4B	M	1	2	0	1	0	0	0	1	0	1	1	0	2	0	1	3	2	0	1	1	1	3	3	2	4	2	4	2	4	2	1	1	1	2	1	3	4	3	3	3	4	3	4	4	3	4
C4055	15	4B	M	1	0	2	1	1	0	0	0	0	0	1	0	0	0	1	1	2	1	1	0	0	0	2	2	0	3	0	0	2	0	0	0	0	0	1	0	5	3	4	3	4	6	6	6	6	6
C4057	16	4B	M	1	1	0	0	0	0	0	0	1	1	2	0	0	0	1	1	1	0	1	1	1	0	1	3	1	0	2	2	3	4	3	1	2	1	3	5	2	2	4	2	4	5	6	5	1	3
C4058	15	4B	M	1	2	1	1	1	1	1	2	1	1	2	0	0	0	2	1	1	1	2	1	2	1	3	3	1	3	2	2	2	1	3	3	3	4	3	4	4	4	5	2	4	4	2	3	4	2
C4059	15	4B	M	2	1	0	0	0	0	0	2	0	0	0	0	0	0	1	1	1	0	0	1	0	1	5	4	4	2	4	3	4	0	3	2	0	3	4	5	5	3	4	4	4	5	5	4	4	4
C4060	16	4B	M	1	3	3	1	1	1	2	1	2	1	1	1	3	3	0	0	2	3	3	0	0	4	0	0	0	3	0	0	0	2	3	0	0	0	4	0	6	3	6	6	5	4	6	6	6	6
C4061	15	4B	M	1	0	0	0	0	0	0	0	0	0	1	0	0	0	0	0	1	0	0	0	0	3	1	3	0	5	4	5	5	0	2	3	4	2	1	3	5	5	6	1	6	1	1	1	1	1
C4062	16	4C	F	2	2	0	1	2	1	0	2	3	1	1	1	2	1	1	0	2	0	1	0	3	2	1	3	3	2	3	3	3	3	2	4	4	3	3	4	3	4	1	4	5	3	2	2	3	2
C4063	18	4C	F	1	0	0	1	2	0	0	1	1	1	1	1	1	1	2	1	0	2	3	0	3	2	2	3	3	5	1	2	1	3	4	2	1	2	5	1	4	3	2	4	3	5	3	4	3	3
C4064	15	4C	M	3	3	3	2	1	0	0	0	2	0	3	0	2	1	2	3	2	3	1	3	0	2	3	3	5	3	2	5	2	3	1	0	0	1	1	0	4	3	2	4	6	5	3	3	2	1
C4065	15	4C	M	2	3	2	1	0	0	3	1	0	1	2	0	1	0	0	1	1	2	1	0	0	0	3	0	0	5	2	1	2	5	4	2	5	4	5	3	3	5	6	3	4	1	3	1	5	3
C4066	14	4C	M	1	1	1	1	1	1	1	1	1	1	1	1	1	1	1	1	1	1	1	1	1	0	1	1	0	1	2	3	0	2	2	1	0	0	4	0	4	4	3	3	2	6	4	4	2	4
C4067	15	4C	M	1	1	0	1	1	0	0	1	1	1	0	0	0	0	1	1	1	0	1	1	1	1	1	1	1	0	1	0	0	0	0	1	0	0	2	1	5	5	6	4	5	5	5	6	5	5
C4068	15	4C	M	1	2	2	1	1	1	0	1	2	0	1	0	0	0	2	2	2	1	1	0	1	4	1	3	2	1	1	2	4	0	3	3	4	2	0	4	4	3	4	3	3	2	3	3	4	3
C4069	15	4C	M	2	0	1	2	0	1	1	1	0	0	0	0	0	0	2	1	3	1	2	3	1	3	3	2	2	2	3	2	2	0	2	4	1	0	0	3	3	3	3	4	2	5	5	6	3	5
C4070	15	4C	M	0	1	0	1	0	0	0	1	0	0	3	0	1	1	2	0	1	1	1	2	1	3	1	0	0	0	2	0	1	1	4	4	2	1	4	5	4	2	2	6	6	3	3	5	3	4
C4071	15	4C	M	1	2	2	1	1	0	1	1	0	2	3	0	1	0	1	1	3	1	2	3	0	2	1	3	3	1	1	2	3	1	2	3	4	3	4	5	4	3	4	2	5	2	3	4	4	3
C4072	18	4C	F	0	0	0	0	0	0	0	2	0	0	1	2	2	0	3	2	2	0	2	0	3	1	1	1	4	1	5	1	3	2	0	1	2	1	0	2	5	4	3	3	1	2	3	4	3	3
C4073	15	4C	M	0	0	0	0	0	0	0	1	0	0	0	0	0	0	1	1	1	0	0	0	0	0	0	1	0	2	1	0	5	1	2	2	0	1	4	1	1	1	1	1	1	1	1	1	1	1
C4074	15	4C	M	0	1	0	0	0	0	0	0	2	0	2	0	0	0	0	0	0	0	0	1	0	0	0	0	0	2	0	3	0	0	0	0	0	2	2	3	3	1	1	5	2	5	4	4	4	4
C4075	15	4C	M	1	3	2	1	1	0	0	2	0	2	3	1	1	0	2	1	3	1	2	3	1	3	3	3	4	2	3	2	3	0	2	2	4	0	5	4	4	3	4	4	2	3	5	3	3	3
C4076	15	4C	F	1	1	1	1	1	1	1	1	1	1	2	1	1	1	1	2	2	1	1	1	1	2	1	2	3	2	2	3	2	1	3	3	4	1	2	3	3	3	3	3	4	5	5	5	4	5
C4077	15	4C	M	0	1	2	0	0	0	0	2	0	0	0	0	0	0	0	0	0	1	0	2	1	0	0	0	1	0	0	0	0	0	0	0	0	0	2	0	6	3	3	5	6	3	3	6	6	6
C4078	15	4C	M	1	2	0	0	0	0	0	1	1	1	2	2	1	1	2	2	1	0	1	1	1	0	0	1	0	0	0	0	1	0	0	0	0	0	0	0	3	4	3	4	5	6	4	5	4	3
C4079	14	4C	M	1	1	2	1	1	1	0	1	0	0	2	0	0	0	1	1	2	1	1	0	2	4	3	2	3	4	1	2	1	3	0	0	2	1	1	4	4	2	2	3	5	4	3	3	5	4
C4080	15	4C	M	0	2	0	1	0	0	0	1	0	0	3	0	0	0	0	1	1	2	1	1	0	2	1	1	1	2	5	2	1	1	3	1	1	1	3	5	5	3	4	4	6	2	4	5	4	4
C4081	14	4C	M	0	2	1	1	1	0	0	1	1	0	1	0	1	0	0	1	2	0	0	1	2	1	1	1	0	0	3	1	1	1	2	1	1	0	3	4	4	4	4	4	5	3	5	5	5	5
C4082	16	4C	F	1	2	1	0	2	0	0	1	0	0	3	0	0	1	1	1	2	0	2	3	3	0	2	4	0	3	2	3	0	2	5	3	4	4	3	5	3	2	2	2	4	3	3	2	3	4
C4083	15	4C	F	1	1	1	1	1	1	1	1	1	1	1	1	1	1	1	1	1	1	1	1	1	2	3	0	1	2	2	0	3	2	0	1	2	0	2	2	3	3	4	4	4	4	4	4	4	4
C4084	16	4C	F	2	1	1	1	1	1	1	2	1	1	2	1	1	1	1	1	2	1	1	1	1	1	3	2	2	2	2	3	4	2	0	3	2	0	0	0	5	3	3	4	4	4	6	6	5	6
C4085	15	4C	F	2	2	2	2	0	1	3	1	1	1	3	1	0	2	1	2	1	2	2	1	1	2	4	3	1	3	4	3	2	3	3	3	2	4	4	5	3	3	3	3	2	4	2	2	2	2
C4086	15	4D	M	0	1	0	0	0	0	0	1	1	0	1	0	0	1	1	0	2	1	0	1	0	0	0	1	0	1	0	0	2	0	1	2	0	0	1	0	5	4	5	4	5	5	6	6	5	4
C4087	16	4D	M	0	0	0	0	0	0	0	1	0	0	0	0	0	0	0	0	1	0	0	0	0	0	1	1	0	0	1	0	0	1	0	1	0	0	1	0	3	3	4	6	2	5	5	5	5	4
C4088	15	4D	F	2	2	1	1	1	1	1	1	1	2	3	1	0	1	0	1	2	2	1	1	2	3	4	2	0	1	4	4	4	1	2	2	2	1	0	3	5	5	3	4	5	5	4	4	4	5
C4090	15	4D	M	0	1	0	0	0	0	0	0	1	0	1	0	0	0	0	1	1	0	0	1	0	0	1	1	0	0	0	0	1	0	0	1	0	0	1	0	4	4	5	4	6	5	6	6	6	6
C4091	15	4D	M	3	2	1	1	0	0	0	3	2	1	1	0	1	0	1	1	3	1	3	0	1	1	2	1	0	1	4	4	3	1	2	0	2	0	1	3	4	3	3	2	5	4	2	3	3	4
C4092	14	4D	M	1	2	0	0	0	0	0	3	0	0	0	0	0	0	1	0	1	0	0	0	0	3	1	1	0	2	1	2	1	0	0	0	1	1	2	0	6	4	6	4	6	6	6	6	6	6
C4093	16	4D	M	1	1	0	0	0	0	0	1	1	1	0	0	0	0	1	1	0	1	0	0	0	0	0	1	0	3	3	1	0	0	0	2	1	0	0	2	6	4	4	6	1	3	4	6	6	5
C4094	15	4D	M	1	1	2	1	0	1	0	1	1	0	2	1	1	0	1	1	2	1	2	2	1	1.07692	1.07692	1	1	1	1	2	2	1	2	1	0	0	1	1	5	4	3	3	3	4	4	3	3	4
C4095	15	4D	M	1	1	1	1	1	1	1	2	0	0	1	1	1	1	1	1	1	1	1	1	1	2	0	2	1	1	1	1	1	1	1	1	1	1	1	1	4	4	4	4	4	3	4	4	4	4
C4096	15	4D	M	1	1	1	1	1	0	0	1	0	0	1	1	1	0	1	1	1	1	1	1	1	2	1	3	1	0	1	2	1	1	2	1	1	1	1	2	3	3	4	3	4	4	4	3	3	4
C4097	15	4D	M	0	1	0	0	1	0	0	2	0	0	1	0	1	0	0	0	2	0	2	2	0	1	1	2	1	1	1	0	0	0	1	1	1	0	2	1	4	3	3	3	4	4	4	5	5	5
C4098	15	4D	M	2	2	0	1	0	0	0	1	1	2	2	1	1	2	1	2	2	2	1	1	1	1	2	1	0	1	3	0	2	0	0	1	4	2	1	0	3	3	2	5	5	5	5	5	4	4
C4099	15	4D	M	1	0	0	0	0	0	1	1	1	0	0	0	0	0	1	0	1	1	1	1	0	0	0	0	0	0	1	0	0	1	0	1	0	0	0	0	5	5	4	4	3	3	6	5	5	5
C4101	14	4D	M	0	1	0	0	1	0	0	0	0	0	2	0	0	0	1	0	1	0	1	0	0	0	0	0	0	3	0	2	0	0	0	0	0	0	3	3	6	5	3	6	6	1	6	6	6	6
C4102	15	4D	M	1	2	1	0	1	0	0	1	1	1	2	0	0	0	1	1	1	1	2	1	0	0	2	2	0	2	1	2	1	1	0	1	2	0	2	3	3	3	3	4	3	5	3	3	3	4
C4104	15	4D	M	0	0	0	0	0	0	0	1	1	0	0	0	1	0	0	1	2	1	1	1	0	1	0	1	1	0	2	1	0	2	1	0	1	0	2	0	4	5	5	3	4	5	4	5	4	5
C4105	15	4D	M	2	2	2	2	2	1	2	3	2	1	2	2	2	2	3	2	2	2	2	3	3	5	4	3	2	5	2	0	0	3	0	0	0	0	1	4	3	3	3	3	3	2	2	4	2	4
C4106	14	4D	F	1	2	2	2	1	2	3	2	0	1	2	1	0	0	2	3	2	1	2	2	2	2	4	2	2	3	3	4	1	3	5	3	1	5	4	5	3	3	3	3	2	4	4	3	3	4
C4107	15	4D	F	0	1	0	0	0	0	0	1	0	0	1	0	0	0	1	0	0	0	0	0	0	1	0	1	1	1	0	1	1	0	1	1	1	1	1	1	6	6	5	3	4.85714	2	6	5	5	5
C4108	15	4D	F	0	1	0	1	1	0	0	0	1	0	1	1	1	0	1	0	1	1	1	1	1	1	1	0	3	1	1	1	3	2	1	3	2	3	3	3	3	4	5	4	4	6	4	4	4	4
C4109	15	4D	F	0	2	1	0	0	0	0	1	0	1	3	0	0	0	0	1	2	0	0	0	0	0	1	1	3	1	0	2	0	1	1	1	3	0	2	0	5	2	2	3	4	1	3	3	3	2
C4110	16	4D	F	1	1	0	2	0	0	0	3	2	0	3	1	3	1	0	0	3	3	1	3	3	2	2	3	3	5	5	4	5	0	3	2	0	2	0	5	3	1	4	2	1	3	3	4	4	1
C4111	18	4D	F	0	1	0	0	0	0	0	0	0	0	1	0	0	0	0	1	0	0	0	1	1	1	0	1	0	1	0	0	1	1	0	1	0	0	0	0	4	4	6	5	5	6	6	6	4	6
C4112	16	4D	M	1	2	2	2	2	0	1	1	2	1	2	2	1	1	2	1	2	2	2	1	0	2	2	1	1	1	1	0	0	0	0	1	2	0	2	1	4	4	4	4	6	3	3	3	3	3
C4113	15	4D	M	0	2	0	0	0	0	0	0	0	0	1	0	0	0	0	0	0	0	1	0	2	0	2	0	5	5	5	5	0	0	0	5	0	5	5	0	5	1	4	1	1	6	1	1	4	1
C4114	15	4D	F	0	1	1	0	1	0	0	1	0	1	2	0	1	0	0	0	0	1	1	1	0	1	1	2	0	1	2	2	0	2	0	2	1	1	2	2	5	5	5	2	5	4	4	4	5	5
C4115	16	4D	M	2	2	1	1	1	0	2	1	1	1	1	0	1	0	1	1	2	0	1	1	0	1	2	1	0	0	1	1	2	2	0	3	0	1	4	3	4	3	4	5	3	4	4	3	4	3
C4116	15	4D	F	1	1	1	1	1	0	1	0	1	1	2	1	2	1	1	2	1	2	2	1	2	3	4	1	3	1	3	1	2	1	1	2	1	2	1	2	3	4	4	3	5	5	4	5	3	3
C4117	18	4E	M	1	1	0	1	1	1	1	1	1	0	0	1	0	2	1	3	1	2	1	1	1	3	3	0	0	0	1	1	0	1	0	4	0	0	5	1	3	1	5	3	6	1	1	4	4	5
C4118	16	4E	M	0	1	0	0	0	0	0	1	0	0	1	0	1	0	1	1	1	0	1	1	1	1	1	4	0	0	0	1	2	1	0	0	0	0	1	0	4	3	3	5	4	4	5	4	3	4
C4120	16	4E	M	0	1	1	1	1	0	0	2	1	2	3	0	0	0	0	1	3	1	0	1	1	0	3	3	3	3	3	4	2	3	2	3	0	4	4	2	3	3	4	5	4	5	3	3	3	4
C4121	15	4E	M	1	2	2	1	0	1	0	1	0	0	1	0	1	0	1	1	1	1	1	1	0	0	2	1	1	1	0	1	3	2	1	4	0	0	1	1	3	3	3	3	2	3	3	2	3	3
C4122	15	4E	M	3	3	3	0	3	0	1	0	2	2	0	3	0	0	1	1	1	3	0	0	0	0	4	0	0	0	0	0	1	0	0	0	0	0	0	0	4	2	3	6	2	6	1	1	2	1
C4123	14	4E	M	1	2	1	1	1	0	0	1	2	2	0	0	1	1	1	0	2	2	1	3	2	4	3	4	5	3	3	5	5	3	5	3	3	3	3	5	2	4	1	4	1	4	3	4	3	5
C4124	15	4E	M	0	0	0	0	0	0	0	0	0	0	0	0	0	0	0	0	0	0	0	3	0	0	1	1	0	0	1	2	1	2	0	2	1	1	3	0	6	3	5	6	3	5	4	5	4	5
C4125	16	4E	M	1	2	0	0	0	0	0	0	0	0	3	0	1	1	0	1	1	1	0	1	0	2	2	3	0	1	3	1	2	1	0	1	1	0	0	1	4	3	4	4	3	2	3	3	4	4
C4126	16	4E	M	1	3	0	0	0	0	0	1	0	0	0	0	0	0	0	0	0	0	0	0	0	1	1	1	1	1	1	1	1	3	1	2	1	2	2	5	3	3	3	3	3	4	5	2	4	3
C4127	15	4F	F	2	3	3	3	1	1	1	1	1.16667	1	3	1	0	1	0	1	2	2	1	1	2	2	2	3	2	4	3	3	5	2	4	2	0	2	0	1	4	3	5	5	5	3	2	2	5	3
C4128	17	4E	M	2	1	1	1	1	0	0	2	1	1	1	1	0	1	1	1	2	1	1	1	1	3	1	2	2	4	1	2	3	2	3	2	2	3	3	2	3	6	2	2	2	3	2	3	2	2
C4129	16	4E	M	3	3	3	2	2	2	2	2	1	1	3	2	1	2	2	2	2	3	2	1	1	3	4	2	2	2	4	5	4	1	4	1	0	2	4	3	5	4	3	6	3	4	5	5	3	5
C4130	15	4E	M	1	2	1	0	1	1	1	2	0	0	2	1	0	0	1	1	1	0	1	1	1	0	1	3	3	1	1	0	4	1	0	3	0	0	2	1	6	5	4	6	6	4	5	5	5	5
C4131	15	4E	F	1	2	1	0	1	0	0	1	3	2	2	1	1	1	0	0	2	1	1	1	0	1	1	2	3	2	5	4	5	1	1	5	1	1	4	3	4	5	2	6	3	6	5	5	6	6
C4132	15	4E	F	0	1	2	2	0	0	0	0	0	1	2	0	0	0	0	1	2	0	2	0	0	4	1	0	2	2	2	2	0	0	0	2	0	0	4	0	5	3	5	1	4	6	4	4	3	6
C4133	15	4E	M	1	1	1	0	0	1	0	1	0	0	1	0	0	1	1	0	0	1	0	1	0	2	3	1	2	2	1	2	2	3	2	3	2	3	4	3	4	3	3	5	2	4	2	1	6	5
C4134	15	4E	F	0	1	1	0	0	0	1	1	0	0	1	0	0	0	1	0	2	1	1	1	1	1	1	1	2	3	2	1	1	1	1	2	2	1	2	2	4	3	3	3	3	3	3	4	3	4
C4135	15	4E	F	1	2	3	2	2	2	1	2	0	2	2	1	1	1	3	2	1	2	2	3	3	5	4	0	4	5	4	3	5	4	3	4	3	3	5	3	3	3	3	3	3	3	3	3	3	3
C4136	15	4E	F	2	2	1	1	1	0	1	1	1	0	3	1	2	2	0	0	1	1	0	3	1	1	4	0	2	5	3	0	2	2	3	4	2	1	4	0	3	4	5	1	4	1	5	5	4	6
C4137	18	4E	M	1	2	2	1	3	2	1	0	0	0	3	1	0	0	0	0	2	1	1	3	1	4	3	5	1	2	3	2	3	2	1	1	2	0	0	0	4	4	4	1	1	4	1	1	1	1
C4138	16	4E	F	3	3	3	1	3	1	2	1	1	3	3	1	2	2	1	3	3	1	1	3	2	0	3	0	0	2	3	4	0	0	4	3	4	0	5	0	3	3	3	2	5	3	3	3	3	4
C4139	Missing	4E	M	0	2	1	0	0	0	0	1	0	0	1	0	0	0	1	1	2	0	0	1	1	1	2	0	3	4	0	2	4	0	0	3	4	0	2	1	5	4	3	1	3	6	4	4	3	4
C4140	15	4E	F	2	2	3	2	1	3	2	1	1	2	2	2	1	2	1	1	2	2	2	2	3	3	2	2	1	3	3	2	2	1	1	1	1	3	4	4	3	2	1	2	1	4	4	2	4	2
C4141	16	4E	M	1	1	1	1	1	1	1	2	1	1	1	1	1	1	1	1	1	1	1	1	1	3	4	3	1	4	3	1	4	3	3	1	2	4	4	4	5	3	3.21429	4	3	2	2	3	2	3
C4142	15	4E	F	2	2	1	2	1	1	2	1	2	2	2	1	2	1	1	3	1	2	2	0	1	2	1	0	2	5	0	0	3	0	2	2	2	4	3	3	4	4	4	3	4	4	4	4	4	4
C4143	17	4E	M	0	1	0	0	0	0	0	3	0	1	0	0	0	0	0	0	3	0	0	0	0	1	1	1	1	1	1	3	3	1	1	5	4	1	4	1	6	6	6	6	6	6	6	6	6	6
C4144	15	4E	F	1	1	1	1	0	1	0	2	0	0	2	0	0	0	1	1	1	1	1	1	1	3	4	2	3	4	3	3	5	0	2	3	3	3	5	2	5	3	4	4	3	6	5	5	4	5
C4145	15	4E	M	1	1	0	1	1	0	1	1	0	1	2	0	1	0	0	1	1	1	1	2	1	1	1	1	2	1	1	1	2	1	2	1	1	2	1	1	4	3	4	6	4	3	4	4	4	4
C4146	15	4E	M	1	3	1	3	0	0	0	1	0	0	0	2	3	2	2	1	3	0	1	3	0	2	3	2	0	0	1	0	2	1	1	0	0	0	0	0	2	3	3	6	2	5	3	2	3	2
C4147	15	4E	M	0	2	2	0	3	1	1	0	0	2	3	0	0	2	0	0	1	2	0	1	1	3	1	1	0	2	1	1	0	3	0	0	0	1	0	0	6	1	1	6	4	1	6	4	6	3
C4149	16	4F	F	0	1	0	0	1	0	0	0	0	0	0	0	0	0	1	0	1	0	0	1	0	1	1	0	0	2	2	2	1	1	0	0	0	0	0	2	4	5	5	5	4	6	4	4	5	4
C4150	15	4F	F	1	1	1	2	0	1	0	2	2	1	1	1	0	0	1	0	1	1	1	1	1	2	4	0	1	1	0	1	3	0	1	1	0	0	3	0	3	3	5	4	5	5	4	4	4	5
C4151	14	4F	F	1	2	1	1	0	0	0	2	0	0	0	0	0	0	2	1	1	0	0	1	1	2	1	4	1	5	2	3	3	3	3	1	1	1	3	1	4	5	5	4	2	1	4	5	5	5
C4152	15	4F	F	1	1	1	1	1	0	0	1	1	2	2	0	1	0	0	0	1	1	2	0	0	3	2	2	1	3	0	0	0	0	2	0	2	0	2	0	4	3	4	4	4	4	4	4	4	4
C4153	16	4F	M	0	2	2	0	1	0	0	1	0	0	0	0	0	0	1	1	1	0	0	2	0	0	1	1	0	2	3	0	2	0	4	2	1	0	4	1	6	1	1	4	2	4	5	3	3	2
C4154	15	4F	M	1	0	2	3	1	2	3	1	1	1	1	1	1	2	1	1	1	2	1	3	3	2	4	1	5	3	4	3	4	2	4	3	1	3	3	5	3	5	3	6	4	4	3	3	3	3
C4155	16	4F	M	0	1	3	1	0	0	0	3	0	1	1	0	0	0	1	1	1	1	1	1	0	1	0	5	3	3	4	5	5	1	0	3	1	2	5	0	5	5	4	6	4	1	4	3	5	3
C4156	15	4F	M	1	1	0	0	0	0	0	1	0	0	0	0	1	0	1	1	1	0	1	0	0	1	2	1	3	2	2	3	3	1	3	5	1	1	2	1	3	3	3	5	3	5	4	4	4	4
C4157	15	4F	M	0	0	0	0	0	0	0	0	0	0	0	0	0	0	0	0	0	0	0	2	0	0	0	0	0	0	0	0	0	0	0	0	0	0	0	0	6	6	6	6	1	6	6	6	6	6
C4158	15	4F	M	1	3	2	1	1	2	2	1	2	0	1	1	0	1	3	1	2	1	2	1	2	2	1	1	0	2	1	4	3	3	3	2	2	1	5	4	3	3	4	4	4	4	5	5	3	3
C4159	15	4F	F	0	3	1	0	2	0	0	2	0	1	2	0	0	1	1	1	3	1	2	3	2	2	0	0	1	0	1	0	2	0	0	0	4	1	4	4	3	2	2	2	5	5	5	5	6	6
C4160	16	4F	F	0	0	0	1	0	0	0	1	0	0	0	0	0	0	0	0	1	0	1	0	0	1	3	1	1	2	3	1	1	1	3	3	2	3	3	4	4	3	4	4	4	5	4	4	3	3
C4161	15	4F	F	1	2	0	0	0	0	0	1	1	2	3	0	1	2	2	1	0	0	1	1	2	2	4	3	2	1	2	4	5	2	5	4	5	4	5	4	4	3	4	5	4	6	3	3	3	4
C4162	16	4F	M	1	3	3	2	3	3	3	3	2	2	3	3	3	1	2	1	3	2	3	1	2	3	5	4	1	4	4	3	4	2	2	4	3	1	4	5	4	3	2	4	5	1	3	2	1	3
C4163	15	4F	F	1	3	2	1	2	1	1	1	0	0	3	1	1	2	0	1	1	1	1	1	1	4	0	0	1	2	0	1	2	0	3	0	1	0	3	0	3	3	1	4	2	2	4	3	2	3
C4164	15	4F	M	1	1	1	0	1	0	1	0	0	0	2	1	1	0	1	1	2	1	1	2	2	0	2	2	2	3	2	3	2	1	2	3	2	3	2	2	4	3	4	2	4	3	3	3	4	2
C4165	15	4F	M	1	2	1	0	0	0	0	0	0	0	1	0	0	0	1	0	1	0	0	0	0	2	3	3	2	0	3	4	3	4	3	5	3	1	3	4	4	3	5	3	1	5	4	3	3	3
C4166	15	4F	M	2	2	1	1	1	1	1	2	1	1	1	2	2	1	2	2	2	1	2	3	2	2	4	3	2	4	3	1	5	3	1	4	3	0	4	2	5	2	3	3	4	1	2	2	2	2
C4167	16	4F	M	0	0	0	0	0	0	0	3	0	0	0	0	0	0	0	0	1	0	0	0	1	1	1	0	1	3	1	0	3	0	1	1	0	1	2	2	6	4	3	5	5	4	6	6	5	6
C4168	16	4F	F	3	0	3	0	0	1	1	2	0	0	0	0	0	0	0	0	0	0	0	1	2	0	0	0	0	0	1	1	2	0	1	2	0	0	2	3	6	1	6	1	6	1	6	6	6	6
C4169	15	4F	M	0	2	1	0	2	2	0	1	0	1	1	0	1	0	0	3	0	0	0	0	0	0	0	1	0	3	1	0	0	0	3	3	0	0	2	3	3	6	4	2	2	1	6	4	6	6
C4170	14	4F	M	1	1	1	0	1	0	1	0	0	0	2	0	1	0	1	0	2	0	1	0	1	3	2	4	1	3	4	4	4	3	1	2	2	4	3	4	4	5	4	3	5	6	4	6	4	6
C4171	15	4F	M	0	1	0	0	0	0	0	0	0	0	0	0	0	0	0	1	1	0	0	0	0	0	0	0	0	0	2	2	0	0	0	0	3	0	1	0	6	5	5	6	5	6	6	6	6	6
C4172	15	4F	F	1	1	1	1	0	1	1	1	0	0	2	1	1	2	1	1	2	1	1	1	1	2	3	2	1	0	2	0	1	0	2	2	0	0	4	3	4	3	5	4	2	6	4	6	1	4
C4173	15	4F	F	2	3	2	1	2	2	1	1	1	0	1	1	2	1	1	1	1	2	3	1	1	2	3	2	3	1	3	2	2	0	1	2	0	4	4	2	5	3	3	2	3	6	3	3	3	2
C5001	16	5B	M	0	0	0	0	0	0	0	0	0	3	3	0	0	0	0	0	3	0	0	0	0	0	0	0	0	2	0	0	0	5	5	5	0	0	5	0	6	4	1	6	1	1	6	6	5	6
C5002	16	5B	M	2	3	3	3	3	2	3	1	1	1	3	2	3	3	3	3	3	3	3	3	3	5	5	5	5	5	3	5	5	5	5	5	3	0	5	5	2	2	2	1	1	3	1	1	1	4
C5003	15	5B	F	1	1	1	1	0	0	1	0	0	0	2	0	0	0	1	1	2	1	2	1	1	2	1	3	1	3	1	3	3	1	2	3	1	1	3	1	5	4	4	3	3	3	3	3	4	4
C5004	16	5B	F	1	2	0	1	1	1	1	1	1	1	2	1	1	2	2	2	3	2	2	2	1	1	3	3	4	1	2	3	1	1	5	4	2	1	4	3	3	1	2	2	4	5	3	2	3	3
C5005	15	5B	M	1	1	0	0	0	0	0	1	1	1	0	0	0	0	1	1	0	1	0	1	0	2	1	0	1	1	2	1	2	0	0	0	1	0	2	2	3	3	4	4	3	5	4	3	3	3
C5006	16	5B	M	0	1	0	0	0	0	0	0	1	0	1	0	0	0	0	1	1	0	0	0	0	0	1	1	1	1	0	0	3	1	1	0	1	0	0	0	4	6	5	4	4	4	4	4	4	4
C5007	16	5B	F	1	2	2	1	1	0	0	1	1	1	2	1	1	1	1	1	2	1	1	2	0	2	2	4	2	2	3	4	2	1	2	2	1	1	4	4	5	3	3	3	1	3	3	4	3	4
C5008	16	5B	M	0	2	1	0	0	0	0	0	0	1	2	0	0	0	1	1	1	0	0	1	1	1	3	1	0	0	3	3	2	0	3	2	1	3	0	0	5	4	5	3	6	6	5	6	5	6
C5009	16	5B	M	1	1	2	1	0	1	1	2	0	2	3	0	0	0	1	2	2	1	3	1	2	0	2	0	1	0	3	0	0	1	2	4	0	2	3	3	4	3	2	1	3	1	1	1	2	1
C5010	16	5B	M	0	2	2	0	0	0	0	0	0	0	2	0	0	0	0	1	1	0	0	1	0	3	2	0	0	5	1	1	3	4	1	1	3	4	5	4	3	2	1	2	3	6	1	2	2	1
C5011	16	5B	F	0	2	1	0	1	0	0	1	0	0	3	0	0	0	1	0	1	1	1	2	0	1	2	3	1	1	3	1	3	0	1	1	1	0	1	3	4	4	4	4	5	2	3	3	3	4
C5012	16	5B	M	0	2	1	0	0	0	0	0	0	0	3	0	0	0	0	1	1	0	1	1	0	1	1	2	3	2	4	4	3	1	1	3	1	0	1	0	3	3	2	3	4	6	3	3	4	3
C5013	16	5B	F	1	2	1	1	1	0	1	2	1	1	2	1	1	1	1	1	2	1	1	1	2	1	2	1	1	2	1	3	2	1	1	2	2	1	1	1	4	3	5	5	4	6	5	5	4	5
C5014	16	5B	M	1	1	1	2	1	0	0	1	1	2	1	1	1	0	1	1	0	1	1	0	2	0	2	0	0	1	1	3	4	0	2	5	1	1	1	1	3	2	5	5	3	3	3	4	3	3
C5016	16	5B	F	0	0	0	0	0	0	0	0	0	0	1	0	0	1	0	0	0	1	0	0	0	1	2	0	0	0	0	1	3	0	1	1	2	0	1	1	5	3	3	4	5	6	5	5	5	5
C5017	15	5B	M	1	1	1	1	0	0	0	2	1	0	2	1	0	0	1	1	1	1	1	1	1	0	0	1	0	1	3	1	3	0	0	0	1	0	2	4	4	3	4	4	3	5	3	3	3	3
C5018	17	5B	M	0	0	1	1	0	0	0	1	0	1	2	1	0	0	1	1	2	1	1	1	1	1	2	3	1	1	3	2	0	2	0	3	2	0	5	3	4	4	3	1	2	3	3	4	4	4
C5019	16	5B	F	1	2	1	1	0	0	1	2	1	0	3	0	0	1	0	2	2	0	1	0	1	1	3	3	0	3	0	3	4	1	4	2	1	0	3	0	6	3	4	2	2	4	3	3	3	3
C5020	16	5B	M	0	2	0	0	0	0	0	1	0	0	1	0	0	0	0	1	1	1	1	1	0	1	3	0	0	1	3	3	3	0	0	0	0	0	1	0	6	4	5	5	4	6	4	4	4	3
C5021	16	5B	F	0	0	1	0	0	0	0	0	0	0	0	0	0	0	0	0	1	0	0	0	0	1	1	1	2	2	1	2	1	2	1	2	2	2	2	3	6	3	5	5	4	6	6	6	6	6
C5022	16	5B	F	1	1	1	1	1	2	0	0	1	0	2	1	0	1	0	0	0	1	0	2	1	2	2	0	2	3	1	0	1	0	1	2	1	1	3	2	5	3	5	2	3	3	5	4	4	4
C5023	15	5B	F	1	1	2	2	1	2	2	1	2	2	2	2	2	2	2	2	2	2	2	2	3	4	4	2	3	4	4	4	1	1	0	4	0	3	3	5	3	3	3	3	2	3	3	4	3	3
C5024	16	5C	M	0	1	0	0	0	0	0	1	0	0	3	0	1	0	0	1	1	0	1	0	1	3	2	3	0	1	1	2	0	0	1	2	1	2	3	3	6	4	5	3	3	6	6	4	4	5
C5025	16	5C	F	0	1	0	0	0	0	0	1	0	1	3	0	0	0	0	1	0	0	0	2	0	2	2	1	2	1	1	3	0	1	0	2	2	2	3	2	4	4	5	4	4	4	5	4	4	4
C5026	15	5C	F	0	1	2	0	1	0	0	2	1	0	2	1	1	0	2	2	1	1	1	2	3	2	3	2	1	3	2	3	3	1	4	2	3	3	4	1	3	2	4	2	5	2	4	5	4	5
C5027	17	5C	M	3	2	2	2	1	2	1	0	1	1	2	1	2	3	1	1	3	3	1	2	1	2	4	4	2	5	4	4	3	4	5	5	4	3	4	5	2	3	4	4	2	6	2	2	2	4
C5028	16	5C	F	1	1	3	2	1	0	0	3	1	0	2	1	2	2	2	1	1	1	3	1	1	3	4	3	3	1	4	1	4	3	2	1	0	1	1	5	3	3	2	4	2	5	2	3	2	1
C5029	16	5C	F	1	2	1	1	1	0	0	0	1	0	1	1	0	1	2	0	1	0	0	2	1	0	1	3	3	2	3	3	4	0	1	1	0	3	3	1	2	4	3	3	3	4	1	2	3	3.07143
C5030	16	5C	F	1	2	2	0	1	0	0	1	0	0	1	0	0	0	1	1	2	1	1	3	1	0	0	1	0	2	1	0	1	1	0	0	0	0	3	1	5	5	5	6	5	6	4	4	4	5
C5031	16	5C	F	0	1	0	0	0	0	0	0	0	0	1	0	0	0	0	0	1	0	0	1	0	0	0	2	3	0	1	2	2	1	2	1	1	0	3	2	5	4	4	6	5	1	5	4	4	6
C5032	16	5C	M	0	0	3	0	0	0	1	1	1	1	0	0	0	0	0	0	1	0	0	1	1	0	0	2	2	0	2	0	1	0	1	1	0	1	0	1	6	6	1	6	1	6	1	6	6	6
C5033	16	5C	M	1	1	1	1	0	0	0	1	0	0	1	0	0	0	1	0	2	0	0	2	1	3	3	0	1	2	1	1	1	0	1	0	1	0	2	2	5	4	3	4	5	5	4	4	5	5
C5034	16	5C	M	0	0	0	0	0	0	0	0	0	0	1	0	0	0	0	0	0	0	0	1	0	1	1	0	0	2	1	0	3	1	2	2	2	0	2	3	5	4	6	5	4	3	4	4	3	5
C5035	16	5C	M	0	2	0	1	2	0	0	2	0	0	0	0	0	0	1	1	2	1	0	0	1	1	2	2	2	3	2	3	0	0	5	2	3	1	3	0	4	2	4	2	3	6	6	3	4	5
C5036	16	5C	M	1	1	1	1	0	0	0	0	0	0	0	0	0	0	0	0	0	0	0	1	0	0	1	1	0	1	1	0	0	0	0	0	0	0	1	1	6	4	4	4	5	5	4	4	4	4
C5037	16	5C	M	1	3	3	3	3	3	3	1	2	1	2	3	1	2	1	1	1	3	3	3	1	3	4	4	4	5	4	3	5	4	5	5	2	4	5	5	4	4	4	1	1	1	1	1	1	1
C5038	15	5C	M	2	3	2	2	2	3	2	2	2	2	3	2	1	2	2	2	2	2	2	2	2	3	5	4	3	4	3	4	3	2	4	4	1	4	5	4	3	3	2	2	2	1	2	2	2	2
C5039	16	5C	M	0	1	0	0	0	0	0	1	0	0	1	0	0	0	0	1	0	0	1	0	1	1	1	0	1	1	2	3	1	0	0	0	1	0	0	1	4	3	4	4	3	3	3	3	3	4
C5040	16	5C	M	0	0	1	0	0	2	3	3	0	0	3	0	0	0	0	0	0	0	0	1	0	2	2	3	2	3	3	3	3	4	2	2	2	3	2	3	4	3	4	3	3	3	2	3	3	4
C5041	16	5C	M	0	0	0	0	0	0	0	0	0	1	1	0	0	0	0	0	0	1	0	0	0	0	0	1	0	1	0	0	0	0	0	1	1	1	1	2	6	5	4	6	6	6	5	5	5	6
C5042	16	5C	M	1	2	3	2	2	0	1	2	1	2	1	0	1	0	1	2	2	1	2	1	1	0	2	0	2	3	2	2	0	0	0	0	1	0	0	0	5	3	5	5	4	5	4	4	4	5
C5043	15	5C	F	1	1	1	1	1	1	1	1	0	1	1	1	1	2	1	3	1	1	1	1	1	0	0	0	0	0	1	0	0	0	0	5	0	0	0	3	3	2	2	4	4	5	5	4	5	4
C5044	16	5C	F	0	0	0	2	0	0	0	2	1	0	0	2	0	0	1	1	3	0	0	3	3	0	0	5	0	0	0	0	4	0	0	4	0	0	0	0	6	6	5	6	6	6	6	6	6	6
C5045	16	5C	F	0	1	1	0	1	0	0	1	0	0	2	0	0	0	1	1	1	0	0	1	0	0	0	0	0	0	0	0	0	0	0	3	0	0	2	2	4	3	4	4	3	4	4	3	5	5
C5046	16.5	5D	M	1	0	0	0	0	0	0	0	0	0	1	0	0	0	1	0	0	0	0	0	0	0	0	0	0	0	0	0	1	0	0	1	0	0	0	0	5	5	5	4	4	4	4	5	4	5
C5047	17	5D	F	2	3	1	2	2	0	1	1	1	1	1	2	1	1	0	1	2	1	2	2	2	0	2	1	1	2	2	2	2	1	1	3	1	2	1	1	3	4	4	3	3	4	5	4	4	4
C5048	16	5D	M	0	3	1	0	0	1	0	0	0	0	0	0	0	0	1	1	1	0	0	1	0	1	1	0	2	4	3	1	5	0	3	4	3	3	5	5	2	3	4	2	5	3	4	4	3	4
C5050	16	5D	M	0	0	0	0	0	0	0	1	0	1	1	0	0	0	1	1	2	0	0	0	0	0	1	2	2	3	1	4	3	0	2	1	5	1	5	3	6	1	4	6	6	1	1	6	1	1
C5051	16	5D	M	1	1	0	1	0	0	0	0	0	0	0	0	0	1	1	0	1	0	1	0	0	0	0	0	0	0	0	0	0	0	0	1	2	0	2	0	6	6	4	5	5	5	5	5	6	6
C5052	15	5D	F	1	1	1	1	0	1	1	1	1	1	1	1	0	1	1	2	1	1	1	2	0	0	2	1	0	1	1	1	2	0	3	3	2	3	4	3	3	3	3	3	3	2	2	4	4	4
C5053	16	5D	F	1	1	1	1	1	1	1	1	1	1	1	1	1	1	1	1	1	1	1	1	1	0	0	0	0	0	0	0	0	0	0	0	0	0	0	0	4	3	4	3	4	6	6	6	6	6
C5054	16	5D	F	0	1	1	0	1	0	0	2	0	0	2	0	0	1	1	1	1	0	1	1	1	0	0	0	0	0	1	0	0	0	0	0	0	0	2	1	3	3	4	4	5	4	4	3	5	4
C5055	15	5D	M	0	0	1	0	0	0	0	3	1	1	1	0	0	1	1	0	1	1	0	0	0	1	2	0	0	2	0	0	4	1	2	0	2	1	4	1	3	3	4	4	4	3	3	3	4	4
C5056	15	5D	F	0	0	0	0	0	0	0	1	0	0	0	0	0	0	0	0	0	0	0	0	0	0	0	0	0	0	0	0	0	0	0	0	0	0	0	0	6	4	6	4	4	6	6	6	6	6
C5057	17	5D	F	2	2	1	2	3	1	2	1	2	2	3	1	0	2	2	2	2	2	3	1	1	2	3	3	0	5	1	2	5	3	4	4	3	3	5	4	3	4	2	3	1	5	3	4	3	4
C5058	16	5D	F	0	1	1	1	1	0	1	1	0	0	1	1	0	1	1	1	1	1	1	1	1	0	1	0	1	1	1	0	1	0	1	0	0	0	3	3	3	3	4	3	4	5	4	4	4	4
C5059	17	5D	M	0	0	0	0	0	0	0	0	0	0	0	0	0	0	0	0	0	0	0	0	0	0	0	0	0	0	0	0	0	0	0	0	3	0	0	0	5	4	4	1	5	5	4	4	4	4
C5061	16	5D	M	1	3	2	1	2	0	1	2	1	1	2	2	0	1	3	2	2	1	3	2	2	1	2	4	2	3	3	3	3	1	4	4	2	5	5	5	2	3	3	2	1	3	1	2	3	3
C5062	16	5D	M	0	2	1	0	0	1	0	1	0	0	2	0	1	0	1	1	0	0	0	0	2	0	0	1	1	3	1	0	3	0	0	3	1	1	3	3	4	3	5	5	4	4	4	4.76923	5	5
C5063	17	5D	M	0	0	0	1	0	0	0	0	0	0	1	0	0	1	0	1	1	0	0	0	0	0	0	0	0	0	0	1	3	2	3	1	0	0	3	2	1	2	2	2	1	4	3	4	2	1
C5064	15	5D	M	2	1	0	1	0	0	0	1	0	0	2	0	0	0	0	1	1	1	1	0	0	1	0	1	1	3	1	1	2	0	1	3	1	0	0	1	5	3	4	3	5	4	3	3	3	3
C5065	15	5D	F	0	1	1	0	1	0	0	1	0	0	2	1	0	0	1	1	1	1	1	1	1	1	0	1	0	1	2	1	1	0	0	1	1	0	1	1	4	4	4	5	5	3	4	6	5	5
C5066	16	5D	F	0	1	0	0	0	0	0	1	0	0	1	0	0	0	2	0	1	0	0	1	1	0	0	0	0	0	0	1	1	0	2	0	1	0	4	1	3	3	4	4	4	5	5	3	5	4
C5067	16	5D	F	1	1	0	1	1	0	0	3	0	1	3	1	1	0	1	3	2	2	2	1	1	5	3	4	2	2	5	5	4	2	4	4	2	1	2	5	3	5	2	1	5	1	6	5	5	5
C5068	17	5D	F	0	0	0	0	0	0	0	0	0	0	0	0	0	0	1	1	0	0	0	0	0	0	2	5	2	1	0	1	1	0	4	2	1	0	2	5	6	3	4	3	6	1	3	5	3	6
C5069	16	5D	M	1	3	0	0	2	0	2	2	1	1	2	0	0	0	0	1	1	1	1	3	1	0	3	2	0	2	3	3	3	0	0	0	2	2	1	0	3	2	1	3	3	1	4	4	3	4
C5070	17	5D	F	0	0	0	0	0	0	0	1	0	0	0	0	0	0	0	0	0	0	0	0	0	0	0	0	0	0	0	0	0	0	0	0	0	0	0	0	6	6	6	6	6	5	6	6	6	6
C5071	15	5A	F	1	2	1	2	1	0	0	1	1	1	1	1	0	0	1	1	2	2	1	2	2	1	2	0	2	2	3	1	3	0	1	2	2	0	0	2	4	4	4	5	5	4	6	6	5	6
C5072	17	5A	F	0	0	0	0	0	0	0	1	0	1	1	0	1	0	1	0	0	0	0	1	1	0	0	0	0	0	1	0	0	0	0	0	0	0	0	0	5	5	5	5	6	5	5	5	4	6
C5073	16	5A	M	1	2	1	1	1	0	0	1	0	1	1	0	0	1	1	1	2	0	0	0	0	1	2	2	0	1	2	0	1	0	0	1	0	2	3	1	4	3	5	4	3	5	4	4	3	5
C5074	17	5A	F	2	3	2	2	0	0	2	0	0	0	1	1	1	1	1	1	1	1	2	2	2	2	2	3	1	2	4	2	4	0	1	3	0	3	0	4	5	5	5	5	2	6	2	5	4	2
C5075	15	5A	F	0	1	1	0	1	0	0	0	0	0	1	0	0	0	0	0	0	0	1	0	0	1	1	1	0	2	2	2	3	1	3	3	1	1	3	1	5	4	3	4	6	5	5	5	4	4
C5076	16	5A	F	0	0	0	1	0	0	0	1	1	0	1	0	0	0	1	1	1	1	0	0	0	0	0	0	1	1	0	1	2	1	3	2	1	1	3	3	4	3	4	5	3	6	2	3	5	4
C5077	16	5A	F	1	1	1	0	1	0	0	1	0	0	2	0	0	0	0	0	1	1	2	0	0	0	1	0	0	0	0	0	0	0	0	1	0	0	0	1	5	4	5	4	5	6	6	5	5	6
C5078	16	5A	M	1	1	1	0	0	0	0	1	1	0	3	0	0	0	1	1	2	1	2	1	0	1	2	3	0	1	1	2	0	0	2	4	1	2	4	4	3	3	4	4	3	3	5	3	3	3
C5079	16	5A	F	1	1	2	1	1	1	1	1	0	0	2	1	0	0	1	0	1	2	2	1	0	5	1	5	0	0	0	3	1	0	0	1	0	1	5	1	4	2	4	6	1	3	5	3	3	3
C5080	16	5A	F	0	1	0	0	1	0	0	0	0	1	0	0	0	0	0	1	2	1	1	1	0	0	0	0	0	0	0	0	0	0	0	0	0	0	0	0	5	4	5	4	3	3	5	5	4	6
C5081	16	5A	F	0	2	1	0	0	0	0	0	0	0	0	0	0	0	1	0	0	1	0	0	0	0	1	2	0	1	0	0	1	0	0	1	0	1	3	0	6	5	3	3	1	1	3	6	6	6
C5082	15	5A	F	1	1	1	1	0	1	0	0	1	1	2	1	0	1	0	1	0	1	0	2	1	0	0	2	3	2	1	3	2	0	0	4	1	2	2	3	3	5	6	5	6	6	6	6	6	6
C5083	15	5A	M	1	1	1	1	0	0	0	2	1	0	1	1	0	1	1	1	0	1	1	1	0	2	2	2	1	1	1	0	3	0	0	2	2	2	1	2	2	4	3	4	2	6	5	5	4	4
C5084	16	5A	F	0	2	0	1	1	0	0	1	2	0	2	0	0	0	2	1	1	1	0	0	1	2	2	3	2	1	3	2	2	0	1	3	0	0	1	3	3	3	3	3	2	5	5	5	5	5
C5085	16	5A	M	0	2	0	0	1	0	0	2	2	0	1	0	0	1	1	1	1	0	1	0	0	1	0	2	1	2	2	3	1	0	1	0	1	2	3	2	4	3	5	5	5	5	4	3	3	3
C5086	16	5A	M	1	1	0	1	0	0	0	0	0	0	0	0	0	0	1	1	0	0	0	1	0	1	0	0	2	3	1	0	4	0	0	0	3	3	2	3	6	4	6	6	5	3	6	6	6	6
C5087	17	5A	M	0	1	1	0	1	0	0	2	0	0	1	0	1	0	1	1	1	0	0	1	0	1	0	1	1	0	1	2	0	1	0	1	2	1	2	3	4	3	3	5	4	3	4	4	4	3
C5088	16	5A	M	2	3	3	2	2	1	2	1	2	0	2	1	0	1	1	1	2	2	1	2	2	3	4	3	2	3	4	3	3	2	3	4	3	2	3	5	4	2	3	2	2	5	4	3	4	4
C5089	16	5A	M	0	1	1	0	1	0	0	2	0	0	2	0	0	0	0	1	0	0	0	1	0	1	1	1	0	1	0	2	2	0	1	1	0	0	3	2	4	4	4	3	3	6	6	5	3	5
C5090	15	5A	M	0	0	0	0	0	0	0	0	0	0	1	0	0	0	1	1	0	0	0	0	1	0	0	1	2	0	1	0	1	0	1	0	0	0	2	1	5	6	5	4	6	5	4	6	5	6
C5091	15	5A	F	0	1	1	1	0	0	0	1	0	0	1	0	0	0	0	0	0	0	0	0	1	0	0	0	0	1	0	1	1	0	1	0	0	1	1	0	6	4	5	3	4	5	6	6	6	6
C5092	16	5A	M	1	2	0	0	1	0	0	1	0	0	1	0	0	0	3	0	1	0	0	1	0	1	1	0	1	3	1	1	3	1	2	1	2	2	3	2	5	1	2	4	5	4	4	4	3	5
C5093	16	5A	M	0	0	0	0	0	0	0	0	0	0	0	0	0	0	0	0	0	0	0	1	0	0	0	0	0	0	0	0	0	0	0	0	0	0	1	0	4	4	5	5	5	5	4	4	5	5
C5094	16	5A	M	1	0	0	0	0	0	0	0	0	0	0	0	0	0	1	1	1	0	0	2	0	0	1	0	1	0	1	1	2	0	0	2	0	1	1	0	4	4	5	4	6	6	5	5	5	6
C5095	15	5A	F	0	1	0	0	1	0	1	1	1	1	1	0	0	0	1	0	1	0	0	0	0	1	0	0	1	0	1	1	0	1	0	0	0	0	0	0	5	4	5	4	5	5	5	5	5	5
C5096	15	5A	M	0	0	0	0	0	0	0	0	0	0	3	0	0	1	0	0	1	0	0	0	0	1	1	4	0	4	0	4	0	1	1	0	0	0	5	5	5	3	3	1	1	3	4	2	5	5
C5097	16	5A	M	0	1	1	0	0	0	0	1	0	0	0	0	0	0	1	2	1	1	0	1	1	2	1	3	3	4	3	2	2	3	1	3	3	2	2	2	3	3	5	3	3	6	6	4	4	3
C5098	16	5E	F	1	2	1	2	1	0	1	2	2	3	1	2	1	2	1	2	1	1	3	1	2	2	3	0	3	2	2	2	0	1	3	0	0	2	2	4	3	3	3	4	2	5	3	3	4	3
C5099	17	5E	M	1	1	1	1	1	1	1	1	0	0	1	1	1	0	1	1	1	1	1	1	1	0	1	1	0	1	0	1	1	0	0	2	1	0	0	2	4	3	3	4	4	2	4	3	4	4
C5100	16	5E	F	0	0	2	0	0	0	0	0	0	0	1	0	0	0	0	0	0	0	0	0	0	0	0	0	0	0	1	0	1	0	0	0	1	0	1	0	5	4	4	6	4	6	1	1	4	2
C5102	15	5E	M	0	2	2	0	1	0	1	0	0	0	0	0	0	0	0	1	0	1	0	0	0	0	0	0	2	0	2	3	2	1	0	3	2	0	0	3	6	3	5	6	4	4	3	3	3	3
C5103	16	5E	M	1	2	2	0	1	0	0	0	0	0	3	0	0	0	1	1	1	0	0	1	2	0	0	0	0	1	0	0	0	0	0	0	0	0	1	1	6	4	5	3	4	3	5	5	5	5
C5104	17	5E	M	0	1	0	1	0	1	0	3	1	1	1	I	2	1	1	1	2	1	1	1	0	2	2	2	2	2	4	1	1	0	2	1	0	3	4	1	3	3	2	3	4	4	3	3	3	3
C5105	19	5E	F	1	0	1	0	1	0	0	1	0	1	1	0	1	1	0	1	2	1	1	0	0	1	0	1	3	1	3	2	1	0	1	1	3	2	1	4	4	5	5	3	2	5	4	4	4	4
C5107	16	5E	F	1	2	3	2	1	2	0	0	0	0	3	1	1	1	1	1	1	2	2	1	1	1	1	2	2	2	2	1	1	0	1	2	0	0	4	2	4	3	4	3	4	4	5	5	5	3
C5108	18	5E	M	1	1	1	0	1	0	1	1	1	1	1	1	0	1	1	2	1	1	1	0	0	0	0	0	0	0	0	0	0	0	0	0	0	0	0	0	2	2	1	2	2	1	2	2	2	2
C5109	15	5E	F	0	0	2	1	0	0	0	0	0	0	0	1	0	0	1	1	0	0	0	3	1	0	0	0	0	0	0	0	0	0	0	0	0	0	0	0	3	1	5	6	6	5	4	4	4	4
C5111	17	5F	F	2	2	3	1	2	3	3	3	2	1	2	1	2	3	1	1	2	2	2	1	1	2	1	2	1	3	3	1	0	3	4	4	2	1	3	1	6	3	3	3	5	1	3	4	4	4
C5112	16	5F	M	2	3	3	1	1	0	3	0	0	1	2	1	0	0	2	2	3	1	0	1	0	1	4	3	0	3	4	4	0	0	0	0	0	4	0	2	5	6	5	4	4	5	5	3	5	4
C5113	17	5F	F	0	1	0	0	0	0	0	1	0	0	0	0	0	0	1	0	1	0	0	0	0	0	0	1	0	0	0	1	1	0	0	1	1	0	3	2	5	4	4	4	4	5	5	5	5	5
C5114	18	5F	F	1	1	2	2	1	2	2	0	1	1	2	0	0	2	1	2	2	2	2	0	1	4	2	5	1	1	4	1	1	4	1	2	1	5	2	2	3	3	2	3	5	3	5	5	5	5
C5115	18	5F	M	0	3	2	0	0	1	0	0	2	0	0	0	0	0	0	1	0	0	0	3	0	0	0	5	0	0	1	0	0	0	0	0	0	2	5	1	5	5	5	6	1	1	1	3	6	1
C5116	17	5F	M	1	0	0	0	1	1	0	1	0	0	1	0	2	1	1	1	1	0	1	1	1	0	0	0	0	1	0	0	2	0	0	1	1	1	0	1	3	4	3	4	2	2	4	5	4	5
C5117	17	5F	Missing	1	1	0	1	0	0	0	0	1	0	0	0	1	0	0	0	1	0	0	1	2	0	1	0	0	1	0	1	0	0	0	1	1	1	1	1	6	5	5	6	6	5	6	3	4	6
C5119	16	5F	M	1	2	1	1	1	0	0	1	1	0	1	0	0	0	1	1	0	1	0	0	1	0	1	0	0	0	0	0	0	1	1	0	1	0	2	0.428571	2	3	3	2	3	4	3	4	5	5
C5121	16	5F	M	2	1	1	1	0	0	0	1	1	1	2	0	0	0	0	0	3	1	2	0	0	0	0	0	0	0	2	1	0	0	0	3	2	0	0	3	2	2	4	4	6	6	3	4	2	4
C5122	16	5F	M	1	3	3	1	3	1	2	0	0	0	3	0	0	1	1	1	2	1	1	0	2	1	2	0	0	2	3	0	1	0	1	3	2	2	4	4	4	3	2	2	4	3	5	4	5	5
C5123	16	5F	F	3	2	3	3	1	3	3	1	1	0	3	2	1	2	2	3	3	3	3	1	1	1	3	5	2	0	2	3	3	0	4	2	0	0	1	0	3	1	4	3	1	5	3	4	4	3
C5124	15	5F	F	1	2	2	1	0	0	1	0	0	0	2	1	1	1	0	1	1	1	0	1	1	0	2	0	0	1	0	0	0	0	0	0	1	0	3	3	3	3	4	5	5	3	5	5	5	5
C5125	17	5F	F	2	3	3	2	1	0	1	1	2	2	3	2	1	2	1	2	3	2	2	1	2	3	3	3	3	3	4	3	4	2	2	2	2	1	3	4	2	2	3	2	2	3	3	3	3	3
C5126	16	5F	F	0	2	2	0	0	0	0	3	1	1	1	0	0	1	1	0	1	0	0	3	3	3	3	5	2	0	5	4	2	0	0	3	2	3	5	4	3	2	4	5	6	1	2	3	2	1
C5127	Missing	5F	M	2	2	1	1	1	1	2	1	2	1	3	1	0	1	2	1	2	2	2	3	1	3	3	5	4	4	4	3	3	2	3	3	3	0	5	4	3	3	3	4	3	3	6	3	3	3
C5128	Missing	5C	F	0	0	1	0	0	0	0	1	0	1	1	1	0	0	0	0	1	1	0	1	0	1	1	1	0	0	1	1	1	0	1	1	1	0	1	1	4	3	5	4	4	4	4	4	4	4
C5130	Missing	5E	M	0	0	0	0	0	0	0	1	0	0	0	0	0	0	1	0	0	0	0	0	0	0	0	0	0	0	0	0	0	0	0	0	0	0	0	0	5	5	5	5	5	5	5	5	5	5
C5131	Missing	5E	M	1	2	2	0	2	1	2	1	0	0	1	2	0	1	0	0	0	1	1	0	1	0	5	4	0	3	0	1	1	0	0	0	0	0	2	0	5	3	5	4	3	6	6	6	5	6
C5132	Missing	5E	F	0	0	0	0	0	0	0	0	0	0	0	0	0	0	0	0	0	0	0	0	0	0	0	0	0	0	1	0	1	0	0	0	0	0	1	0	6	6	5	5	5	3	3	3	5	5
C5133	Missing	5E	M	0	0	0	0	0	0	0	0	0	0	0	0	0	0	0	0	0	0	0	0	0	0	0	0	0	0	0	0	0	0	0	0	1	1	1	2	6	5	3	3	4	5	6	6	6	6
[truncated: 38 more columns]

## Sheet: Coding
Code	Inventory	Items
DASS_D	DASS Depression	DASS_Q3, DASS_Q5, DASS_Q10, DASS_Q13, DASS_Q16, DASS_Q17, DASS_Q21
DASS_A	DASS Anxiety	DASS_Q2, DASS_Q4, DASS_Q7, DASS_Q9, DASS_Q15, DASS_Q19, DASS_Q20
DASS_S	DASS Stress	DASS_Q1, DASS_Q6, DASS_Q8, DASS_Q11, DASS_Q12, DASS_Q14, DASS_Q18
CDQ	Cognitive Distortions Questionnaire
MAAS	Mindful Attention Awareness Scale
CCTT_I	Cornell Critical Thinking Test (Induction)	CCTT_Q3 - CCTT_Q12
CCTT_C	Cornell Critical Thinking Test (Credibility of Sources)	CCTT_Q14 - CCTT_Q24
CCTT_D	Cornell Critical Thinking Test (Deduction)	CCTT_Q26 - CCTT_Q32
CCTT_A	Cornell Critical Thinking Test (Assumption Identification)	CCTT_Q34 - CCTT_Q38
CCTT_Total	Cornell Critical Thinking Test Total

## Sheet: Sum
ID	Age	Class	Sex	DASS_D	DASS_A	DASS_S	CDQ	MAAS	CCTT_I	CCTT_C	CCTT_D	CCTT_A	CCTT_Total
C4001	15	4A	0	0	1	9	42	64	5	6	2	1	14
C4002	15	4A	0	1	0	2	6	66	6	7	5	3	21
C4003	15	4A	0	7	12	11	52	40	4	4	6	3	17
C4004	16	4A	0	9	8	12	34	42	5	6	2	2	15
C4005	15	4A	0	1	4	9	20	71	6	6	6	3	21
C4006	16	4A	0	1	4	2	9	78	5	5	1	3	14
C4007	15	4A	1	10	8	9	20	82	3	5	2	4	14
C4008	15	4A	1	6	6	9	44	59	6	8	7	3	24
C4009	15	4A	1	1	0	1	16	84	7	7	4	1	19
C4010	16	4A	1	7	8	9	18	58	7	4	3	4	18
C4011	15	4A	1	6	6	13	44	50	5	10	6	3	24
C4012	15	4A	1	4	7	15	46	63	6	5	3	3	17
C4013	15	4A	0	3	6	8	35	63	5	5	3	1	14
C4014	16	4A	1	8	8	8	14	54	4	5	2	3	14
C4015	16	4A	1	3	3	4	33	80	4	5	4	4	17
C4016	15	4A	1	3	5	12	34	60	6	6	5	3	20
C4017	14	4A	1	7	11	12	38	53	8	10	5	4	27
C4018	17	4A	1	4	5	5	20	56	4	6	4	4	18
C4019	15	4A	0	6	8	4	19	57	3	7	3	1	14
C4020	15	4A	0	9	6	4	26	57	8	8	2	4	22
C4023	15	4A	0	11	5	15	52.5	55	3	5	5	4	17
C4024	15	4A	0	6	0	1	4	56	6	6	3	1	16
C4025	15	4A	0	5	7	8	27	50	8	6	3	0	17
C4026	15	4A	0	6	7	5	34	57	9	7	4	1	21
C4028	15	4A	1	6	7	9	54	46	7	5	4	1	17
C4029	15	4A	1	3	3	9	43	63	7	7	1	1	16
C4031	15	4B	0	0	4	3	12	62	9	9	5	3	26
C4032	15	4B	0	6	6	8	14	52	3	10	4	3	20
C4033	14	4B	1	5	2	4	23	78	7	8	3	3	21
C4034	15	4B	1	9	12	8	25	59	5	6	2	3	16
C4035	15	4B	1	21	18	20	62	29	7	9	5	3	24
C4036	15	4B	1	3	3	4	13	74	3	6	4	0	13
C4037	15	4B	1	2	3	2	8	79	3	7	3	2	15
C4038	16	4B	1	0	0	0	2	85.7143	3	5	5	4	17
C4039	14	4B	1	4	8	9	20	57	7	7	5	2	21
C4040	15	4B	1	7	11	12	51	43	5	4	5	1	15
C4041	15	4B	1	2	3	8	27	65	3	6	3	4	16
C4042	17	4B	1	8	10	11	21	63	7	4	2	4	17
C4043	15	4B	1	6	5	10	43	52	5	4	6	3	18
C4044	17	4B	1	3	6	7	19	52	5	9	5	2	21
C4045	15	4B	1	8	8	17	31	54	5	4	5	1	15
C4046	15	4B	0	2	5	4	0	60	5	4	1	2	12
C4047	15	4B	0	2	2	3	16	61	7	4	3	0	14
C4048	14	4B	0	2	1	2	23	46	5	3	1	1	10
C4049	15	4B	0	3	3	4	25.7143	52	5	7	3	2	17
C4050	15	4B	1	5	1	3	26.7857	66	4	8	4	3	19
C4051	14	4B	0	7	6	8	37	65	6	6	1	1	14
C4052	15	4B	0	15	13	14	51	39	8	7	7	5	27
C4053	15	4B	0	2	5	7	43	69	5	6	3	4	18
C4054	15	4B	0	4	5	9	35	56	3	6	4	1	14
C4055	15	4B	0	5	1	6	10	73	3	7	1	0	11
C4057	16	4B	0	2	4	6	31	52	5	8	5	2	20
C4058	15	4B	0	8	6	10	38	54	7	6	3	4	20
C4059	15	4B	0	3	2	4	44	62	4	4	2	1	11
C4060	16	4B	0	12	12	8	16	82	4	6	6	2	18
C4061	15	4B	0	1	1	1	41	53	2	4	5	0	11
C4062	16	4C	1	8	11	7	43	51	2	5	2	2	11
C4063	18	4C	1	4	7	11	37	55	4	2	2	2	10
C4064	15	4C	0	12	8	14	31	58	3	6	2	3	14
C4065	15	4C	0	11	5	5	41	52	9	6	2	3	20
C4066	14	4C	0	7	7	7	17	56	6	5	6	2	19
C4067	15	4C	0	4	3	6	9	81	3	6	4	2	15
C4068	15	4C	0	8	4	9	34	52	6	8	5	3	22
C4069	15	4C	0	7	1	13	29	59	3	6	2	2	13
C4070	15	4C	0	2	6	8	28	54	4	5	4	4	17
C4071	15	4C	0	8	7	11	38	49	4	5	4	1	14
C4072	18	4C	1	0	7	12	25	55	0	5	1	2	8
C4073	15	4C	0	0	1	3	20	15	5	7	3	1	16
C4074	15	4C	0	1	4	1	12	47	6	9	3	4	22
C4075	15	4C	0	8	9	13	40	54	5	4	4	0	13
C4076	15	4C	1	7	8	9	34	64	5	5	4	2	16
C4077	15	4C	0	3	2	4	3	71	6	6	2	0	14
C4078	15	4C	0	3	9	8	2	65	4	4	4	4	16
C4079	14	4C	0	7	3	8	31	51	4	5	4	1	14
C4080	15	4C	0	3	4	6	30	65	3	3	6	2	14
C4081	14	4C	0	5	4	6	20	70	7	5	3	0	15
C4082	16	4C	1	6	5	12	40	36	6	3	0	0	9
C4083	15	4C	1	7	7	7	22	58	4	3	3	1	11
C4084	16	4C	1	8	9	8	26	60	7	6	2	1	16
C4085	15	4C	1	12	9	10	46	43	3	7	4	1	15
C4086	15	4D	0	1	4	5	8	70	5	9	2	2	18
C4087	16	4D	0	0	1	1	6	66	4	8	2	1	15
C4088	15	4D	1	9	9	9	33	63	6	3	2	1	12
C4090	15	4D	0	1	2	3	5	82	3	5	3	2	13
C4091	15	4D	0	7	8	10	25	57	4	6	3	1	14
C4092	14	4D	0	3	3	2	15	84	4	8	5	3	20
C4093	16	4D	0	2	3	3	13	69	5	4	5	3	17
C4094	15	4D	0	6	6	10	16.1538	54	9	9	3	4	25
C4095	15	4D	0	7	6	7	16	59	7	2	3	2	14
C4096	15	4D	0	5	4	7	20	57	5	7	1	1	14
C4097	15	4D	0	2	4	6	13	61	6	4	3	4	17
C4098	15	4D	0	5	10	10	18	62	4	7	3	3	17
C4099	15	4D	0	2	2	5	3	65	6	2	2	1	11
C4101	14	4D	0	2	2	3	11	75	6	2	3	1	12
C4102	15	4D	0	5	5	7	19	51.4286	3	5	3	3	14
C4104	15	4D	0	0	3	6	12	66	6	7	4	4	21
C4105	15	4D	0	13	14	17	29	40	4	7	2	3	16
C4106	14	4D	1	13	6	14	47	47	7	11	5	2	25
C4107	15	4D	1	1	2	1	12	72.8571	5	5	3	3	16
C4108	15	4D	1	3	4	6	28	62	8	8	4	3	23
C4109	15	4D	1	3	5	3	16	41	5	4	1	2	12
C4110	16	4D	1	4	13	13	41	46	6	8	5	2	21
C4111	18	4D	1	1	1	3	6	79	5	4	3	2	14
C4112	16	4D	0	10	10	10	14	58	4	6	4	1	15
C4113	15	4D	0	2	1	3	37	42	5	3	2	3	13
C4114	15	4D	1	3	5	3	19	70	3	6	2	2	13
C4115	16	4D	0	9	5	6	21	58	6	7	3	4	20
C4116	15	4D	1	6	8	11	28	61	5	6	4	1	16
C4117	18	4E	0	6	5	10	19	46	5	3	4	1	13
C4118	16	4E	0	1	3	6	11	63.2143	6	6	2	0	14
C4120	16	4E	0	4	8	7	39	58	3	6	4	1	14
C4121	15	4E	0	7	3	6	18	45	6	7	2	2	17
C4122	15	4E	0	13	7	6	5	44	5	6	4	2	17
C4123	14	4E	0	6	7	11	57	45	8	8	6	3	25
C4124	15	4E	0	0	0	3	15	67	4	3	3	3	13
C4125	16	4E	0	3	5	4	18	50	8	5	3	2	18
C4126	16	4E	0	4	1	0	24	55	5	4	3	3	15
C4127	15	4E	1	14	8.16667	9	35	55	3	10	6	1	20
C4128	17	4E	0	6	7	8	35	40	2	6	4	3	15
C4129	16	4E	0	17	12	13	41	64	5	6	5	2	18
C4130	15	4E	0	7	5	6	20	76	4	3	3	1	11
C4131	15	4E	1	5	11	5	39	72	4	6	5	2	17
C4132	15	4E	1	5	3	5	19	65	4	4	4	1	13
C4133	15	4E	0	4	3	3	35	55	4	3	2	2	11
C4134	15	4E	1	3	2	7	23	46	4	4	2	3	13
C4135	15	4E	1	13	9	16	55	49	5	1	1	1	8
C4136	15	4E	1	8	10	6	33	66	6	4	4	3	17
C4137	18	4E	0	12	4	8	29	37	3	4	5	2	14
C4138	16	4E	1	16	13	14	28	43	5	6	3	3	17
C4139	Missing	4E	0	3	2	6	26	61	8	9	5	1	23
C4140	15	4E	1	15	11	13	33	40	6	5	4	3	18
C4141	16	4E	0	7	8	7	44	48.2143	3	5	1	0	9
C4142	15	4E	1	11	11	10	29	59	8	8	3	1	20
C4143	17	4E	0	1	4	3	29	82	5	7	3	1	16
C4144	15	4E	1	5	4	7	45	68	4	3	4	0	11
C4145	15	4E	0	5	5	7	19	64	5	5	3	0	13
C4146	15	4E	0	8	8	10	12	52	6	5	5	4	20
C4147	15	4E	0	9	7	5	13	59	3	5	3	4	15
C4149	16	4F	1	2	0	3	12	70	7	7	2	1	17
C4150	15	4F	1	6	7	6	17	63	7	6	2	2	17
C4151	14	4F	1	5	2	6	34	63	8	5	3	2	18
C4152	15	4F	1	5	7	4	17	57	5	3	3	3	14
C4153	16	4F	0	5	1	5	21	52	4	9	2	2	17
C4154	15	4F	0	12	8	12	47	56	6	7	2	1	16
C4155	16	4F	0	5	5	6	38	57	4	8	5	3	20
C4156	15	4F	0	2	2	4	31	58	5	5	1	2	13
C4157	15	4F	0	0	0	2	0	83	3	5	3	3	14
C4158	15	4F	0	12	6	12	34	61	6	7	3	1	17
C4159	15	4F	1	6	6	13	19	60	7	7	5	3	22
C4160	16	4F	1	1	1	2	32	63	3	2	4	2	11
C4161	15	4F	1	3	10	7	52	59	3	6	2	2	13
C4162	16	4F	0	18	17	14	49	43	7	7	4	4	22
C4163	15	4F	1	11	8	6	17	50	6	3	3	2	14
C4164	15	4F	0	5	4	10	31	49	7	9	5	1	22
C4165	15	4F	0	4	1	2	43	57	4	8	4	2	18
C4166	15	4F	0	9	10	14	41	43	5	4	2	2	13
C4167	16	4F	0	0	3	2	17	73	4	5	3	2	14
C4168	16	4F	1	8	2	3	12	71	2	6	1	2	11
C4169	15	4F	0	7	4	3	16	65	4	5	2	2	13
C4170	14	4F	0	5	3	5	44	67	4	5	3	2	14
C4171	15	4F	0	1	0	2	8	87	5	5	3	2	15
C4172	15	4F	1	6	7	8	22	57	8	4	3	3	18
C4173	15	4F	1	13	7	10	31	54	4	6	3	2	15
C5001	16	5B	0	0	6	3	22	64	6	6	6	5	23
C5002	16	5B	0	19	14	21	66	34	4	7	4	2	17
C5003	15	5B	1	5	2	9	29	57	7	6	5	3	21
C5004	16	5B	1	7	9	14	38	41	3	4	2	1	10
C5005	15	5B	0	2	3	4	15	54	8	9	6	2	25
C5006	16	5B	0	1	2	2	10	65	6	4	6	3	19
C5007	16	5B	1	7	8	8	36	52	7	8	5	2	22
C5008	16	5B	0	3	3	5	22	76	8	6	7	3	24
C5009	16	5B	0	7	7	12	21	37	8	7	4	4	23
C5010	16	5B	0	4	2	3	37	38	3	6	1	3	13
C5011	16	5B	1	4	4	6	22	57	5	7	3	1	16
C5012	16	5B	0	3	3	4	27	54	7	7	5	4	23
C5013	16	5B	1	7	9	9	22	64	4	7	3	3	17
C5014	16	5B	0	6	7	6	22	52	4	6	4	1	15
C5016	16	5B	1	0	2	1	13	65	4	4	1	4	13
C5017	15	5B	0	4	6	7	16	58	9	6	5	3	23
C5018	17	5B	0	2	5	8	28	56	4	5	4	5	18
C5019	16	5B	1	6	7	6	28	56	7	9	2	3	21
C5020	16	5B	0	2	2	5	15	70	4	7	7	1	19
C5021	16	5B	1	1	0	1	25	79	5	7	4	1	17
C5022	16	5B	1	7	5	4	21	54	6	10	6	4	26
C5023	15	5B	1	11	13	15	42	48	8	6	5	0	19
C5024	16	5C	0	1	5	4	24	72	7	7	2	1	17
C5025	16	5C	1	1	5	3	24	64	8	10	5	3	26
C5026	15	5C	1	4	7	12	37	52	3	4	2	3	12
C5027	17	5C	0	13	10	12	58	45	6	6	3	3	18
C5028	16	5C	1	8	11	10	36	38	4	6	4	2	16
C5029	16	5C	1	6	4	6	28	46.0714	2	7	3	0	12
C5030	16	5C	1	6	2	10	10	72	8	6	5	4	23
C5031	16	5C	1	1	1	2	20	71	5	6	6	3	20
C5032	16	5C	0	4	3	3	11	65	6	9	3	5	23
C5033	16	5C	0	4	2	6	18	65	3	1	3	3	10
C5034	16	5C	0	0	1	1	20	66	6	5	2	2	15
C5035	16	5C	0	5	2	6	29	62	6	8	4	2	20
C5036	16	5C	0	4	0	1	6	64	3	2	4	2	11
C5037	16	5C	0	19	12	13	62	32	3	7	1	3	14
C5038	15	5C	0	16	14	14	53	30	6	5	3	1	15
C5039	16	5C	0	1	2	3	12	53	6	5	5	0	16
C5040	16	5C	0	6	6	1	39	49	4	4	2	1	11
C5041	16	5C	0	0	2	1	8	82	5	5	5	3	18
C5042	16	5C	0	11	7	10	12	64	8	3	1	2	14
C5043	15	5C	1	7	7	9	9	58	4	4	2	2	12
C5044	16	5C	1	2	5	11	13	84	4	4	3	3	14
C5045	16	5C	1	3	3	4	7	63	6	5	1	2	14
C5046	16.5	5D	0	1	1	1	2	69	6	9	1	2	18
C5047	17	5D	1	11	8	10	22	57	4	7	4	3	18
C5048	16	5D	0	5	0	4	40	51	5	10	6	1	22
C5050	16	5D	0	0	3	4	33	53	6	7	3	1	17
C5051	16	5D	0	3	1	3	5	81	4	8	3	2	17
C5052	15	5D	1	6	6	8	26	45	6	7	4	2	19
C5053	16	5D	1	7	7	7	0	78	6	5	4	2	17
C5054	16	5D	1	3	5	6	4	61	3	3	3	2	11
C5055	15	5D	0	1	7	3	20	54	4	7	3	3	17
C5056	15	5D	1	0	1	0	0	84	2	5	4	0	11
C5057	17	5D	1	13	11	13	47	46	6	7	5	1	19
C5058	16	5D	1	5	4	7	12	56	3	4	3	1	11
C5059	17	5D	0	0	0	0	3	62	4	4	1	0	9
C5061	16	5D	0	10	9	15	47	35	7	8	5	4	24
C5062	16	5D	0	4	4	4	20	71.7692	9	8	3	4	24
C5063	17	5D	0	1	2	2	15	39	8	7	3	4	22
C5064	15	5D	0	4	3	4	16	55	4	4	2	0	10
C5065	15	5D	1	3	4	7	11	68	9	8	5	3	25
C5066	16	5D	1	1	2	5	10	65	6	8	3	3	20
C5067	16	5D	1	4	9	12	50	51	5	9	5	4	23
C5068	17	5D	1	0	0	2	26	61	4	4	3	2	13
C5069	16	5D	0	8	6	8	21	52	7	6	5	2	20
C5070	17	5D	1	0	1	0	0	89	3	6	4	3	16
C5071	15	5A	1	7	5	11	21	72	3	6	7	1	17
C5072	17	5A	1	0	4	3	1	76	6	9	5	3	23
C5073	16	5A	0	6	4	4	16	67	7	7	4	2	20
C5074	17	5A	1	11	4	10	31	61	5	7	4	3	19
C5075	15	5A	1	3	1	1	25	68	6	5	4	1	16
C5076	16	5A	1	1	3	4	19	57	4	6	4	3	17
C5077	16	5A	1	4	3	4	3	80	6	9	5	3	23
C5078	16	5A	0	3	5	8	27	54	3	8	4	4	19
C5079	16	5A	1	8	4	7	23	56	3	4	4	1	12
C5080	16	5A	1	2	1	6	0	69	4	5	3	2	14
C5081	16	5A	1	3	0	2	10	63	5	9	5	2	21
C5082	15	5A	1	5	6	5	25	80	4	5	6	4	19
C5083	15	5A	0	4	6	5	21	65	5	7	3	3	18
C5084	16	5A	1	4	5	6	25	59	7	8	5	5	25
C5085	16	5A	0	3	6	4	21	58	5	9	2	3	19
C5086	16	5A	0	3	0	3	22	81	7	7	2	1	17
C5087	17	5A	0	3	4	4	16	59	6	7	1	2	16
C5088	16	5A	0	15	7	11	47	51	6	8	4	3	21
C5089	16	5A	0	3	4	2	15	67	7	8	3	2	20
C5090	15	5A	0	0	1	3	9	81	9	5	1	2	17
C5091	15	5A	1	3	2	1	6	75	4	8	6	4	22
C5092	16	5A	0	4	2	5	24	61	8	8	6	3	25
C5093	16	5A	0	0	0	1	1	73	4	5	3	3	15
C5094	16	5A	0	1	0	5	10	77	8	8	4	2	22
C5095	15	5A	1	3	4	2	5	71	7	9	3	4	23
C5096	15	5A	0	0	4	1	26	58	4	9	4	2	19
C5097	16	5A	0	2	1	7	36	59	5	2	3	0	10
C5098	16	5E	1	8	13	11	26	50	4	5	2	3	14
C5099	17	5E	0	7	4	7	10	58	3	7	6	2	18
C5100	16	5E	1	2	1	0	4	56	8	4	4	2	18
C5102	15	5E	0	6	0	2	18	58	5	5	4	2	16
C5103	16	5E	0	6	3	6	3	74	8	6	5	4	23
C5104	17	5E	0	3	9	7	27	48	4	8	4	4	20
C5105	19	5E	1	3	5	5	24	58	5	4	1	0	10
C5107	16	5E	1	11	6	9	21	61	4	4	4	3	15
C5108	18	5E	0	5	6	6	0	30	2	4	0	2	8
C5109	15	5E	1	3	1	6	0	59	4	5	1	2	12
C5111	17	5F	1	16	14	10	31	50	4	7	3	2	16
C5112	16	5F	0	13	4	9	25	66	5	3	3	3	14
C5113	17	5F	1	1	1	2	10	68	6	6	4	1	17
C5114	18	5F	1	11	6	10	36	64	3	3	2	1	9
C5115	18	5F	0	6	2	4	14	53	6	7	3	2	18
C5116	17	5F	0	3	5	6	7	58	3	8	5	3	19
C5117	17	5F	Missing	3	2	4	8	75	3	7	3	1	14
C5119	16	5F	0	6	3	4	6.42857	58	5	6	3	2	16
C5121	16	5F	0	5	5	6	11	60	4	5	3	2	14
C5122	16	5F	0	14	4	8	25	58	5	5	2	0	12
C5123	16	5F	1	18	10	16	26	47	8	7	4	2	21
C5124	15	5F	1	7	5	5	10	67	3	6	4	2	15
C5125	17	5F	1	12	13	13	42	42	6	7	5	2	20
C5126	16	5F	1	4	7	8	41	47	5	7	3	2	17
C5127	Missing	5F	0	10	9	13	49	53	3	5	2	3	13
C5128	Missing	5C	1	1	4	3	11	59	3	5	3	2	13
C5130	Missing	5E	0	0	1	1	0	75	3	3	3	1	10
C5131	Missing	5E	0	10	5	3	16	75	6	8	3	0	17
C5132	Missing	5E	1	0	0	0	3	71	3	4	3	0	10
C5133	Missing	5E	0	0	0	0	5	78	3	6	3	3	15

## Sheet: CCTT (Key)
ID	Q3	Q4	Q5	Q6	Q7	Q8	Q9	Q10	Q11	Q12	Q14	Q15	Q16	Q17	Q18	Q19	Q20	Q21	Q22	Q23	Q24	Q26	Q27	Q28	Q29	Q30	Q31	Q32	Q34	Q35	Q36	Q37	Q38
C4001	A	C	A	C	B	A	B	A	B	C	A	B	B	C	C	C	A	B	B	B	A	A	B	A	C	A	C	A	A	C	B	A	B
C4002	A	C	A	C	B	A	B	A	B	C	A	B	B	C	C	C	A	B	B	B	A	A	B	A	C	A	C	A	A	C	B	A	B
C4003	A	C	A	C	B	A	B	A	B	C	A	B	B	C	C	C	A	B	B	B	A	A	B	A	C	A	C	A	A	C	B	A	B
C4004	A	C	A	C	B	A	B	A	B	C	A	B	B	C	C	C	A	B	B	B	A	A	B	A	C	A	C	A	A	C	B	A	B
C4005	A	C	A	C	B	A	B	A	B	C	A	B	B	C	C	C	A	B	B	B	A	A	B	A	C	A	C	A	A	C	B	A	B
C4006	A	C	A	C	B	A	B	A	B	C	A	B	B	C	C	C	A	B	B	B	A	A	B	A	C	A	C	A	A	C	B	A	B
C4007	A	C	A	C	B	A	B	A	B	C	A	B	B	C	C	C	A	B	B	B	A	A	B	A	C	A	C	A	A	C	B	A	B
C4008	A	C	A	C	B	A	B	A	B	C	A	B	B	C	C	C	A	B	B	B	A	A	B	A	C	A	C	A	A	C	B	A	B
C4009	A	C	A	C	B	A	B	A	B	C	A	B	B	C	C	C	A	B	B	B	A	A	B	A	C	A	C	A	A	C	B	A	B
C4010	A	C	A	C	B	A	B	A	B	C	A	B	B	C	C	C	A	B	B	B	A	A	B	A	C	A	C	A	A	C	B	A	B
C4011	A	C	A	C	B	A	B	A	B	C	A	B	B	C	C	C	A	B	B	B	A	A	B	A	C	A	C	A	A	C	B	A	B
C4012	A	C	A	C	B	A	B	A	B	C	A	B	B	C	C	C	A	B	B	B	A	A	B	A	C	A	C	A	A	C	B	A	B
C4013	A	C	A	C	B	A	B	A	B	C	A	B	B	C	C	C	A	B	B	B	A	A	B	A	C	A	C	A	A	C	B	A	B
C4014	A	C	A	C	B	A	B	A	B	C	A	B	B	C	C	C	A	B	B	B	A	A	B	A	C	A	C	A	A	C	B	A	B
C4015	A	C	A	C	B	A	B	A	B	C	A	B	B	C	C	C	A	B	B	B	A	A	B	A	C	A	C	A	A	C	B	A	B
C4016	A	C	A	C	B	A	B	A	B	C	A	B	B	C	C	C	A	B	B	B	A	A	B	A	C	A	C	A	A	C	B	A	B
C4017	A	C	A	C	B	A	B	A	B	C	A	B	B	C	C	C	A	B	B	B	A	A	B	A	C	A	C	A	A	C	B	A	B
C4018	A	C	A	C	B	A	B	A	B	C	A	B	B	C	C	C	A	B	B	B	A	A	B	A	C	A	C	A	A	C	B	A	B
C4019	A	C	A	C	B	A	B	A	B	C	A	B	B	C	C	C	A	B	B	B	A	A	B	A	C	A	C	A	A	C	B	A	B
C4020	A	C	A	C	B	A	B	A	B	C	A	B	B	C	C	C	A	B	B	B	A	A	B	A	C	A	C	A	A	C	B	A	B
C4023	A	C	A	C	B	A	B	A	B	C	A	B	B	C	C	C	A	B	B	B	A	A	B	A	C	A	C	A	A	C	B	A	B
C4024	A	C	A	C	B	A	B	A	B	C	A	B	B	C	C	C	A	B	B	B	A	A	B	A	C	A	C	A	A	C	B	A	B
C4025	A	C	A	C	B	A	B	A	B	C	A	B	B	C	C	C	A	B	B	B	A	A	B	A	C	A	C	A	A	C	B	A	B
C4026	A	C	A	C	B	A	B	A	B	C	A	B	B	C	C	C	A	B	B	B	A	A	B	A	C	A	C	A	A	C	B	A	B
C4028	A	C	A	C	B	A	B	A	B	C	A	B	B	C	C	C	A	B	B	B	A	A	B	A	C	A	C	A	A	C	B	A	B
C4029	A	C	A	C	B	A	B	A	B	C	A	B	B	C	C	C	A	B	B	B	A	A	B	A	C	A	C	A	A	C	B	A	B
C4031	A	C	A	C	B	A	B	A	B	C	A	B	B	C	C	C	A	B	B	B	A	A	B	A	C	A	C	A	A	C	B	A	B
C4032	A	C	A	C	B	A	B	A	B	C	A	B	B	C	C	C	A	B	B	B	A	A	B	A	C	A	C	A	A	C	B	A	B
C4033	A	C	A	C	B	A	B	A	B	C	A	B	B	C	C	C	A	B	B	B	A	A	B	A	C	A	C	A	A	C	B	A	B
C4034	A	C	A	C	B	A	B	A	B	C	A	B	B	C	C	C	A	B	B	B	A	A	B	A	C	A	C	A	A	C	B	A	B
C4035	A	C	A	C	B	A	B	A	B	C	A	B	B	C	C	C	A	B	B	B	A	A	B	A	C	A	C	A	A	C	B	A	B
C4036	A	C	A	C	B	A	B	A	B	C	A	B	B	C	C	C	A	B	B	B	A	A	B	A	C	A	C	A	A	C	B	A	B
C4037	A	C	A	C	B	A	B	A	B	C	A	B	B	C	C	C	A	B	B	B	A	A	B	A	C	A	C	A	A	C	B	A	B
C4038	A	C	A	C	B	A	B	A	B	C	A	B	B	C	C	C	A	B	B	B	A	A	B	A	C	A	C	A	A	C	B	A	B
C4039	A	C	A	C	B	A	B	A	B	C	A	B	B	C	C	C	A	B	B	B	A	A	B	A	C	A	C	A	A	C	B	A	B
C4040	A	C	A	C	B	A	B	A	B	C	A	B	B	C	C	C	A	B	B	B	A	A	B	A	C	A	C	A	A	C	B	A	B
C4041	A	C	A	C	B	A	B	A	B	C	A	B	B	C	C	C	A	B	B	B	A	A	B	A	C	A	C	A	A	C	B	A	B
C4042	A	C	A	C	B	A	B	A	B	C	A	B	B	C	C	C	A	B	B	B	A	A	B	A	C	A	C	A	A	C	B	A	B
C4043	A	C	A	C	B	A	B	A	B	C	A	B	B	C	C	C	A	B	B	B	A	A	B	A	C	A	C	A	A	C	B	A	B
C4044	A	C	A	C	B	A	B	A	B	C	A	B	B	C	C	C	A	B	B	B	A	A	B	A	C	A	C	A	A	C	B	A	B
C4045	A	C	A	C	B	A	B	A	B	C	A	B	B	C	C	C	A	B	B	B	A	A	B	A	C	A	C	A	A	C	B	A	B
C4046	A	C	A	C	B	A	B	A	B	C	A	B	B	C	C	C	A	B	B	B	A	A	B	A	C	A	C	A	A	C	B	A	B
C4047	A	C	A	C	B	A	B	A	B	C	A	B	B	C	C	C	A	B	B	B	A	A	B	A	C	A	C	A	A	C	B	A	B
C4048	A	C	A	C	B	A	B	A	B	C	A	B	B	C	C	C	A	B	B	B	A	A	B	A	C	A	C	A	A	C	B	A	B
C4049	A	C	A	C	B	A	B	A	B	C	A	B	B	C	C	C	A	B	B	B	A	A	B	A	C	A	C	A	A	C	B	A	B
C4050	A	C	A	C	B	A	B	A	B	C	A	B	B	C	C	C	A	B	B	B	A	A	B	A	C	A	C	A	A	C	B	A	B
C4051	A	C	A	C	B	A	B	A	B	C	A	B	B	C	C	C	A	B	B	B	A	A	B	A	C	A	C	A	A	C	B	A	B
C4052	A	C	A	C	B	A	B	A	B	C	A	B	B	C	C	C	A	B	B	B	A	A	B	A	C	A	C	A	A	C	B	A	B
C4053	A	C	A	C	B	A	B	A	B	C	A	B	B	C	C	C	A	B	B	B	A	A	B	A	C	A	C	A	A	C	B	A	B
C4054	A	C	A	C	B	A	B	A	B	C	A	B	B	C	C	C	A	B	B	B	A	A	B	A	C	A	C	A	A	C	B	A	B
C4055	A	C	A	C	B	A	B	A	B	C	A	B	B	C	C	C	A	B	B	B	A	A	B	A	C	A	C	A	A	C	B	A	B
C4057	A	C	A	C	B	A	B	A	B	C	A	B	B	C	C	C	A	B	B	B	A	A	B	A	C	A	C	A	A	C	B	A	B
C4058	A	C	A	C	B	A	B	A	B	C	A	B	B	C	C	C	A	B	B	B	A	A	B	A	C	A	C	A	A	C	B	A	B
C4059	A	C	A	C	B	A	B	A	B	C	A	B	B	C	C	C	A	B	B	B	A	A	B	A	C	A	C	A	A	C	B	A	B
C4060	A	C	A	C	B	A	B	A	B	C	A	B	B	C	C	C	A	B	B	B	A	A	B	A	C	A	C	A	A	C	B	A	B
C4061	A	C	A	C	B	A	B	A	B	C	A	B	B	C	C	C	A	B	B	B	A	A	B	A	C	A	C	A	A	C	B	A	B
C4062	A	C	A	C	B	A	B	A	B	C	A	B	B	C	C	C	A	B	B	B	A	A	B	A	C	A	C	A	A	C	B	A	B
C4063	A	C	A	C	B	A	B	A	B	C	A	B	B	C	C	C	A	B	B	B	A	A	B	A	C	A	C	A	A	C	B	A	B
C4064	A	C	A	C	B	A	B	A	B	C	A	B	B	C	C	C	A	B	B	B	A	A	B	A	C	A	C	A	A	C	B	A	B
C4065	A	C	A	C	B	A	B	A	B	C	A	B	B	C	C	C	A	B	B	B	A	A	B	A	C	A	C	A	A	C	B	A	B
C4066	A	C	A	C	B	A	B	A	B	C	A	B	B	C	C	C	A	B	B	B	A	A	B	A	C	A	C	A	A	C	B	A	B
C4067	A	C	A	C	B	A	B	A	B	C	A	B	B	C	C	C	A	B	B	B	A	A	B	A	C	A	C	A	A	C	B	A	B
C4068	A	C	A	C	B	A	B	A	B	C	A	B	B	C	C	C	A	B	B	B	A	A	B	A	C	A	C	A	A	C	B	A	B
C4069	A	C	A	C	B	A	B	A	B	C	A	B	B	C	C	C	A	B	B	B	A	A	B	A	C	A	C	A	A	C	B	A	B
C4070	A	C	A	C	B	A	B	A	B	C	A	B	B	C	C	C	A	B	B	B	A	A	B	A	C	A	C	A	A	C	B	A	B
C4071	A	C	A	C	B	A	B	A	B	C	A	B	B	C	C	C	A	B	B	B	A	A	B	A	C	A	C	A	A	C	B	A	B
C4072	A	C	A	C	B	A	B	A	B	C	A	B	B	C	C	C	A	B	B	B	A	A	B	A	C	A	C	A	A	C	B	A	B
C4073	A	C	A	C	B	A	B	A	B	C	A	B	B	C	C	C	A	B	B	B	A	A	B	A	C	A	C	A	A	C	B	A	B
C4074	A	C	A	C	B	A	B	A	B	C	A	B	B	C	C	C	A	B	B	B	A	A	B	A	C	A	C	A	A	C	B	A	B
C4075	A	C	A	C	B	A	B	A	B	C	A	B	B	C	C	C	A	B	B	B	A	A	B	A	C	A	C	A	A	C	B	A	B
C4076	A	C	A	C	B	A	B	A	B	C	A	B	B	C	C	C	A	B	B	B	A	A	B	A	C	A	C	A	A	C	B	A	B
C4077	A	C	A	C	B	A	B	A	B	C	A	B	B	C	C	C	A	B	B	B	A	A	B	A	C	A	C	A	A	C	B	A	B
C4078	A	C	A	C	B	A	B	A	B	C	A	B	B	C	C	C	A	B	B	B	A	A	B	A	C	A	C	A	A	C	B	A	B
C4079	A	C	A	C	B	A	B	A	B	C	A	B	B	C	C	C	A	B	B	B	A	A	B	A	C	A	C	A	A	C	B	A	B
C4080	A	C	A	C	B	A	B	A	B	C	A	B	B	C	C	C	A	B	B	B	A	A	B	A	C	A	C	A	A	C	B	A	B
C4081	A	C	A	C	B	A	B	A	B	C	A	B	B	C	C	C	A	B	B	B	A	A	B	A	C	A	C	A	A	C	B	A	B
C4082	A	C	A	C	B	A	B	A	B	C	A	B	B	C	C	C	A	B	B	B	A	A	B	A	C	A	C	A	A	C	B	A	B
C4083	A	C	A	C	B	A	B	A	B	C	A	B	B	C	C	C	A	B	B	B	A	A	B	A	C	A	C	A	A	C	B	A	B
C4084	A	C	A	C	B	A	B	A	B	C	A	B	B	C	C	C	A	B	B	B	A	A	B	A	C	A	C	A	A	C	B	A	B
C4085	A	C	A	C	B	A	B	A	B	C	A	B	B	C	C	C	A	B	B	B	A	A	B	A	C	A	C	A	A	C	B	A	B
C4086	A	C	A	C	B	A	B	A	B	C	A	B	B	C	C	C	A	B	B	B	A	A	B	A	C	A	C	A	A	C	B	A	B
C4087	A	C	A	C	B	A	B	A	B	C	A	B	B	C	C	C	A	B	B	B	A	A	B	A	C	A	C	A	A	C	B	A	B
C4088	A	C	A	C	B	A	B	A	B	C	A	B	B	C	C	C	A	B	B	B	A	A	B	A	C	A	C	A	A	C	B	A	B
C4090	A	C	A	C	B	A	B	A	B	C	A	B	B	C	C	C	A	B	B	B	A	A	B	A	C	A	C	A	A	C	B	A	B
C4091	A	C	A	C	B	A	B	A	B	C	A	B	B	C	C	C	A	B	B	B	A	A	B	A	C	A	C	A	A	C	B	A	B
C4092	A	C	A	C	B	A	B	A	B	C	A	B	B	C	C	C	A	B	B	B	A	A	B	A	C	A	C	A	A	C	B	A	B
C4093	A	C	A	C	B	A	B	A	B	C	A	B	B	C	C	C	A	B	B	B	A	A	B	A	C	A	C	A	A	C	B	A	B
C4094	A	C	A	C	B	A	B	A	B	C	A	B	B	C	C	C	A	B	B	B	A	A	B	A	C	A	C	A	A	C	B	A	B
C4095	A	C	A	C	B	A	B	A	B	C	A	B	B	C	C	C	A	B	B	B	A	A	B	A	C	A	C	A	A	C	B	A	B
C4096	A	C	A	C	B	A	B	A	B	C	A	B	B	C	C	C	A	B	B	B	A	A	B	A	C	A	C	A	A	C	B	A	B
C4097	A	C	A	C	B	A	B	A	B	C	A	B	B	C	C	C	A	B	B	B	A	A	B	A	C	A	C	A	A	C	B	A	B
C4098	A	C	A	C	B	A	B	A	B	C	A	B	B	C	C	C	A	B	B	B	A	A	B	A	C	A	C	A	A	C	B	A	B
C4099	A	C	A	C	B	A	B	A	B	C	A	B	B	C	C	C	A	B	B	B	A	A	B	A	C	A	C	A	A	C	B	A	B
C4101	A	C	A	C	B	A	B	A	B	C	A	B	B	C	C	C	A	B	B	B	A	A	B	A	C	A	C	A	A	C	B	A	B
C4102	A	C	A	C	B	A	B	A	B	C	A	B	B	C	C	C	A	B	B	B	A	A	B	A	C	A	C	A	A	C	B	A	B
C4104	A	C	A	C	B	A	B	A	B	C	A	B	B	C	C	C	A	B	B	B	A	A	B	A	C	A	C	A	A	C	B	A	B
C4105	A	C	A	C	B	A	B	A	B	C	A	B	B	C	C	C	A	B	B	B	A	A	B	A	C	A	C	A	A	C	B	A	B
C4106	A	C	A	C	B	A	B	A	B	C	A	B	B	C	C	C	A	B	B	B	A	A	B	A	C	A	C	A	A	C	B	A	B
C4107	A	C	A	C	B	A	B	A	B	C	A	B	B	C	C	C	A	B	B	B	A	A	B	A	C	A	C	A	A	C	B	A	B
C4108	A	C	A	C	B	A	B	A	B	C	A	B	B	C	C	C	A	B	B	B	A	A	B	A	C	A	C	A	A	C	B	A	B
C4109	A	C	A	C	B	A	B	A	B	C	A	B	B	C	C	C	A	B	B	B	A	A	B	A	C	A	C	A	A	C	B	A	B
C4110	A	C	A	C	B	A	B	A	B	C	A	B	B	C	C	C	A	B	B	B	A	A	B	A	C	A	C	A	A	C	B	A	B
C4111	A	C	A	C	B	A	B	A	B	C	A	B	B	C	C	C	A	B	B	B	A	A	B	A	C	A	C	A	A	C	B	A	B
C4112	A	C	A	C	B	A	B	A	B	C	A	B	B	C	C	C	A	B	B	B	A	A	B	A	C	A	C	A	A	C	B	A	B
C4113	A	C	A	C	B	A	B	A	B	C	A	B	B	C	C	C	A	B	B	B	A	A	B	A	C	A	C	A	A	C	B	A	B
C4114	A	C	A	C	B	A	B	A	B	C	A	B	B	C	C	C	A	B	B	B	A	A	B	A	C	A	C	A	A	C	B	A	B
C4115	A	C	A	C	B	A	B	A	B	C	A	B	B	C	C	C	A	B	B	B	A	A	B	A	C	A	C	A	A	C	B	A	B
C4116	A	C	A	C	B	A	B	A	B	C	A	B	B	C	C	C	A	B	B	B	A	A	B	A	C	A	C	A	A	C	B	A	B
C4117	A	C	A	C	B	A	B	A	B	C	A	B	B	C	C	C	A	B	B	B	A	A	B	A	C	A	C	A	A	C	B	A	B
C4118	A	C	A	C	B	A	B	A	B	C	A	B	B	C	C	C	A	B	B	B	A	A	B	A	C	A	C	A	A	C	B	A	B
C4120	A	C	A	C	B	A	B	A	B	C	A	B	B	C	C	C	A	B	B	B	A	A	B	A	C	A	C	A	A	C	B	A	B
C4121	A	C	A	C	B	A	B	A	B	C	A	B	B	C	C	C	A	B	B	B	A	A	B	A	C	A	C	A	A	C	B	A	B
C4122	A	C	A	C	B	A	B	A	B	C	A	B	B	C	C	C	A	B	B	B	A	A	B	A	C	A	C	A	A	C	B	A	B
C4123	A	C	A	C	B	A	B	A	B	C	A	B	B	C	C	C	A	B	B	B	A	A	B	A	C	A	C	A	A	C	B	A	B
C4124	A	C	A	C	B	A	B	A	B	C	A	B	B	C	C	C	A	B	B	B	A	A	B	A	C	A	C	A	A	C	B	A	B
C4125	A	C	A	C	B	A	B	A	B	C	A	B	B	C	C	C	A	B	B	B	A	A	B	A	C	A	C	A	A	C	B	A	B
C4126	A	C	A	C	B	A	B	A	B	C	A	B	B	C	C	C	A	B	B	B	A	A	B	A	C	A	C	A	A	C	B	A	B
C4127	A	C	A	C	B	A	B	A	B	C	A	B	B	C	C	C	A	B	B	B	A	A	B	A	C	A	C	A	A	C	B	A	B
C4128	A	C	A	C	B	A	B	A	B	C	A	B	B	C	C	C	A	B	B	B	A	A	B	A	C	A	C	A	A	C	B	A	B
C4129	A	C	A	C	B	A	B	A	B	C	A	B	B	C	C	C	A	B	B	B	A	A	B	A	C	A	C	A	A	C	B	A	B
C4130	A	C	A	C	B	A	B	A	B	C	A	B	B	C	C	C	A	B	B	B	A	A	B	A	C	A	C	A	A	C	B	A	B
C4131	A	C	A	C	B	A	B	A	B	C	A	B	B	C	C	C	A	B	B	B	A	A	B	A	C	A	C	A	A	C	B	A	B
C4132	A	C	A	C	B	A	B	A	B	C	A	B	B	C	C	C	A	B	B	B	A	A	B	A	C	A	C	A	A	C	B	A	B
C4133	A	C	A	C	B	A	B	A	B	C	A	B	B	C	C	C	A	B	B	B	A	A	B	A	C	A	C	A	A	C	B	A	B
C4134	A	C	A	C	B	A	B	A	B	C	A	B	B	C	C	C	A	B	B	B	A	A	B	A	C	A	C	A	A	C	B	A	B
C4135	A	C	A	C	B	A	B	A	B	C	A	B	B	C	C	C	A	B	B	B	A	A	B	A	C	A	C	A	A	C	B	A	B
C4136	A	C	A	C	B	A	B	A	B	C	A	B	B	C	C	C	A	B	B	B	A	A	B	A	C	A	C	A	A	C	B	A	B
C4137	A	C	A	C	B	A	B	A	B	C	A	B	B	C	C	C	A	B	B	B	A	A	B	A	C	A	C	A	A	C	B	A	B
C4138	A	C	A	C	B	A	B	A	B	C	A	B	B	C	C	C	A	B	B	B	A	A	B	A	C	A	C	A	A	C	B	A	B
C4139	A	C	A	C	B	A	B	A	B	C	A	B	B	C	C	C	A	B	B	B	A	A	B	A	C	A	C	A	A	C	B	A	B
C4140	A	C	A	C	B	A	B	A	B	C	A	B	B	C	C	C	A	B	B	B	A	A	B	A	C	A	C	A	A	C	B	A	B
C4141	A	C	A	C	B	A	B	A	B	C	A	B	B	C	C	C	A	B	B	B	A	A	B	A	C	A	C	A	A	C	B	A	B
C4142	A	C	A	C	B	A	B	A	B	C	A	B	B	C	C	C	A	B	B	B	A	A	B	A	C	A	C	A	A	C	B	A	B
C4143	A	C	A	C	B	A	B	A	B	C	A	B	B	C	C	C	A	B	B	B	A	A	B	A	C	A	C	A	A	C	B	A	B
C4144	A	C	A	C	B	A	B	A	B	C	A	B	B	C	C	C	A	B	B	B	A	A	B	A	C	A	C	A	A	C	B	A	B
C4145	A	C	A	C	B	A	B	A	B	C	A	B	B	C	C	C	A	B	B	B	A	A	B	A	C	A	C	A	A	C	B	A	B
C4146	A	C	A	C	B	A	B	A	B	C	A	B	B	C	C	C	A	B	B	B	A	A	B	A	C	A	C	A	A	C	B	A	B
C4147	A	C	A	C	B	A	B	A	B	C	A	B	B	C	C	C	A	B	B	B	A	A	B	A	C	A	C	A	A	C	B	A	B
C4149	A	C	A	C	B	A	B	A	B	C	A	B	B	C	C	C	A	B	B	B	A	A	B	A	C	A	C	A	A	C	B	A	B
C4150	A	C	A	C	B	A	B	A	B	C	A	B	B	C	C	C	A	B	B	B	A	A	B	A	C	A	C	A	A	C	B	A	B
C4151	A	C	A	C	B	A	B	A	B	C	A	B	B	C	C	C	A	B	B	B	A	A	B	A	C	A	C	A	A	C	B	A	B
C4152	A	C	A	C	B	A	B	A	B	C	A	B	B	C	C	C	A	B	B	B	A	A	B	A	C	A	C	A	A	C	B	A	B
C4153	A	C	A	C	B	A	B	A	B	C	A	B	B	C	C	C	A	B	B	B	A	A	B	A	C	A	C	A	A	C	B	A	B
C4154	A	C	A	C	B	A	B	A	B	C	A	B	B	C	C	C	A	B	B	B	A	A	B	A	C	A	C	A	A	C	B	A	B
C4155	A	C	A	C	B	A	B	A	B	C	A	B	B	C	C	C	A	B	B	B	A	A	B	A	C	A	C	A	A	C	B	A	B
C4156	A	C	A	C	B	A	B	A	B	C	A	B	B	C	C	C	A	B	B	B	A	A	B	A	C	A	C	A	A	C	B	A	B
C4157	A	C	A	C	B	A	B	A	B	C	A	B	B	C	C	C	A	B	B	B	A	A	B	A	C	A	C	A	A	C	B	A	B
C4158	A	C	A	C	B	A	B	A	B	C	A	B	B	C	C	C	A	B	B	B	A	A	B	A	C	A	C	A	A	C	B	A	B
C4159	A	C	A	C	B	A	B	A	B	C	A	B	B	C	C	C	A	B	B	B	A	A	B	A	C	A	C	A	A	C	B	A	B
C4160	A	C	A	C	B	A	B	A	B	C	A	B	B	C	C	C	A	B	B	B	A	A	B	A	C	A	C	A	A	C	B	A	B
C4161	A	C	A	C	B	A	B	A	B	C	A	B	B	C	C	C	A	B	B	B	A	A	B	A	C	A	C	A	A	C	B	A	B
C4162	A	C	A	C	B	A	B	A	B	C	A	B	B	C	C	C	A	B	B	B	A	A	B	A	C	A	C	A	A	C	B	A	B
C4163	A	C	A	C	B	A	B	A	B	C	A	B	B	C	C	C	A	B	B	B	A	A	B	A	C	A	C	A	A	C	B	A	B
C4164	A	C	A	C	B	A	B	A	B	C	A	B	B	C	C	C	A	B	B	B	A	A	B	A	C	A	C	A	A	C	B	A	B
C4165	A	C	A	C	B	A	B	A	B	C	A	B	B	C	C	C	A	B	B	B	A	A	B	A	C	A	C	A	A	C	B	A	B
C4166	A	C	A	C	B	A	B	A	B	C	A	B	B	C	C	C	A	B	B	B	A	A	B	A	C	A	C	A	A	C	B	A	B
C4167	A	C	A	C	B	A	B	A	B	C	A	B	B	C	C	C	A	B	B	B	A	A	B	A	C	A	C	A	A	C	B	A	B
C4168	A	C	A	C	B	A	B	A	B	C	A	B	B	C	C	C	A	B	B	B	A	A	B	A	C	A	C	A	A	C	B	A	B
C4169	A	C	A	C	B	A	B	A	B	C	A	B	B	C	C	C	A	B	B	B	A	A	B	A	C	A	C	A	A	C	B	A	B
C4170	A	C	A	C	B	A	B	A	B	C	A	B	B	C	C	C	A	B	B	B	A	A	B	A	C	A	C	A	A	C	B	A	B
C4171	A	C	A	C	B	A	B	A	B	C	A	B	B	C	C	C	A	B	B	B	A	A	B	A	C	A	C	A	A	C	B	A	B
C4172	A	C	A	C	B	A	B	A	B	C	A	B	B	C	C	C	A	B	B	B	A	A	B	A	C	A	C	A	A	C	B	A	B
C4173	A	C	A	C	B	A	B	A	B	C	A	B	B	C	C	C	A	B	B	B	A	A	B	A	C	A	C	A	A	C	B	A	B
C5001	A	C	A	C	B	A	B	A	B	C	A	B	B	C	C	C	A	B	B	B	A	A	B	A	C	A	C	A	A	C	B	A	B
C5002	A	C	A	C	B	A	B	A	B	C	A	B	B	C	C	C	A	B	B	B	A	A	B	A	C	A	C	A	A	C	B	A	B
C5003	A	C	A	C	B	A	B	A	B	C	A	B	B	C	C	C	A	B	B	B	A	A	B	A	C	A	C	A	A	C	B	A	B
C5004	A	C	A	C	B	A	B	A	B	C	A	B	B	C	C	C	A	B	B	B	A	A	B	A	C	A	C	A	A	C	B	A	B
C5005	A	C	A	C	B	A	B	A	B	C	A	B	B	C	C	C	A	B	B	B	A	A	B	A	C	A	C	A	A	C	B	A	B
C5006	A	C	A	C	B	A	B	A	B	C	A	B	B	C	C	C	A	B	B	B	A	A	B	A	C	A	C	A	A	C	B	A	B
C5007	A	C	A	C	B	A	B	A	B	C	A	B	B	C	C	C	A	B	B	B	A	A	B	A	C	A	C	A	A	C	B	A	B
C5008	A	C	A	C	B	A	B	A	B	C	A	B	B	C	C	C	A	B	B	B	A	A	B	A	C	A	C	A	A	C	B	A	B
C5009	A	C	A	C	B	A	B	A	B	C	A	B	B	C	C	C	A	B	B	B	A	A	B	A	C	A	C	A	A	C	B	A	B
C5010	A	C	A	C	B	A	B	A	B	C	A	B	B	C	C	C	A	B	B	B	A	A	B	A	C	A	C	A	A	C	B	A	B
C5011	A	C	A	C	B	A	B	A	B	C	A	B	B	C	C	C	A	B	B	B	A	A	B	A	C	A	C	A	A	C	B	A	B
C5012	A	C	A	C	B	A	B	A	B	C	A	B	B	C	C	C	A	B	B	B	A	A	B	A	C	A	C	A	A	C	B	A	B
C5013	A	C	A	C	B	A	B	A	B	C	A	B	B	C	C	C	A	B	B	B	A	A	B	A	C	A	C	A	A	C	B	A	B
C5014	A	C	A	C	B	A	B	A	B	C	A	B	B	C	C	C	A	B	B	B	A	A	B	A	C	A	C	A	A	C	B	A	B
C5016	A	C	A	C	B	A	B	A	B	C	A	B	B	C	C	C	A	B	B	B	A	A	B	A	C	A	C	A	A	C	B	A	B
C5017	A	C	A	C	B	A	B	A	B	C	A	B	B	C	C	C	A	B	B	B	A	A	B	A	C	A	C	A	A	C	B	A	B
C5018	A	C	A	C	B	A	B	A	B	C	A	B	B	C	C	C	A	B	B	B	A	A	B	A	C	A	C	A	A	C	B	A	B
C5019	A	C	A	C	B	A	B	A	B	C	A	B	B	C	C	C	A	B	B	B	A	A	B	A	C	A	C	A	A	C	B	A	B
C5020	A	C	A	C	B	A	B	A	B	C	A	B	B	C	C	C	A	B	B	B	A	A	B	A	C	A	C	A	A	C	B	A	B
C5021	A	C	A	C	B	A	B	A	B	C	A	B	B	C	C	C	A	B	B	B	A	A	B	A	C	A	C	A	A	C	B	A	B
C5022	A	C	A	C	B	A	B	A	B	C	A	B	B	C	C	C	A	B	B	B	A	A	B	A	C	A	C	A	A	C	B	A	B
C5023	A	C	A	C	B	A	B	A	B	C	A	B	B	C	C	C	A	B	B	B	A	A	B	A	C	A	C	A	A	C	B	A	B
C5024	A	C	A	C	B	A	B	A	B	C	A	B	B	C	C	C	A	B	B	B	A	A	B	A	C	A	C	A	A	C	B	A	B
C5025	A	C	A	C	B	A	B	A	B	C	A	B	B	C	C	C	A	B	B	B	A	A	B	A	C	A	C	A	A	C	B	A	B
C5026	A	C	A	C	B	A	B	A	B	C	A	B	B	C	C	C	A	B	B	B	A	A	B	A	C	A	C	A	A	C	B	A	B
C5027	A	C	A	C	B	A	B	A	B	C	A	B	B	C	C	C	A	B	B	B	A	A	B	A	C	A	C	A	A	C	B	A	B
C5028	A	C	A	C	B	A	B	A	B	C	A	B	B	C	C	C	A	B	B	B	A	A	B	A	C	A	C	A	A	C	B	A	B
C5029	A	C	A	C	B	A	B	A	B	C	A	B	B	C	C	C	A	B	B	B	A	A	B	A	C	A	C	A	A	C	B	A	B
C5030	A	C	A	C	B	A	B	A	B	C	A	B	B	C	C	C	A	B	B	B	A	A	B	A	C	A	C	A	A	C	B	A	B
C5031	A	C	A	C	B	A	B	A	B	C	A	B	B	C	C	C	A	B	B	B	A	A	B	A	C	A	C	A	A	C	B	A	B
C5032	A	C	A	C	B	A	B	A	B	C	A	B	B	C	C	C	A	B	B	B	A	A	B	A	C	A	C	A	A	C	B	A	B
C5033	A	C	A	C	B	A	B	A	B	C	A	B	B	C	C	C	A	B	B	B	A	A	B	A	C	A	C	A	A	C	B	A	B
C5034	A	C	A	C	B	A	B	A	B	C	A	B	B	C	C	C	A	B	B	B	A	A	B	A	C	A	C	A	A	C	B	A	B
C5035	A	C	A	C	B	A	B	A	B	C	A	B	B	C	C	C	A	B	B	B	A	A	B	A	C	A	C	A	A	C	B	A	B
C5036	A	C	A	C	B	A	B	A	B	C	A	B	B	C	C	C	A	B	B	B	A	A	B	A	C	A	C	A	A	C	B	A	B
C5037	A	C	A	C	B	A	B	A	B	C	A	B	B	C	C	C	A	B	B	B	A	A	B	A	C	A	C	A	A	C	B	A	B
C5038	A	C	A	C	B	A	B	A	B	C	A	B	B	C	C	C	A	B	B	B	A	A	B	A	C	A	C	A	A	C	B	A	B
C5039	A	C	A	C	B	A	B	A	B	C	A	B	B	C	C	C	A	B	B	B	A	A	B	A	C	A	C	A	A	C	B	A	B
C5040	A	C	A	C	B	A	B	A	B	C	A	B	B	C	C	C	A	B	B	B	A	A	B	A	C	A	C	A	A	C	B	A	B
C5041	A	C	A	C	B	A	B	A	B	C	A	B	B	C	C	C	A	B	B	B	A	A	B	A	C	A	C	A	A	C	B	A	B
C5042	A	C	A	C	B	A	B	A	B	C	A	B	B	C	C	C	A	B	B	B	A	A	B	A	C	A	C	A	A	C	B	A	B
C5043	A	C	A	C	B	A	B	A	B	C	A	B	B	C	C	C	A	B	B	B	A	A	B	A	C	A	C	A	A	C	B	A	B
C5044	A	C	A	C	B	A	B	A	B	C	A	B	B	C	C	C	A	B	B	B	A	A	B	A	C	A	C	A	A	C	B	A	B
C5045	A	C	A	C	B	A	B	A	B	C	A	B	B	C	C	C	A	B	B	B	A	A	B	A	C	A	C	A	A	C	B	A	B
C5046	A	C	A	C	B	A	B	A	B	C	A	B	B	C	C	C	A	B	B	B	A	A	B	A	C	A	C	A	A	C	B	A	B
C5047	A	C	A	C	B	A	B	A	B	C	A	B	B	C	C	C	A	B	B	B	A	A	B	A	C	A	C	A	A	C	B	A	B
C5048	A	C	A	C	B	A	B	A	B	C	A	B	B	C	C	C	A	B	B	B	A	A	B	A	C	A	C	A	A	C	B	A	B
C5050	A	C	A	C	B	A	B	A	B	C	A	B	B	C	C	C	A	B	B	B	A	A	B	A	C	A	C	A	A	C	B	A	B
C5051	A	C	A	C	B	A	B	A	B	C	A	B	B	C	C	C	A	B	B	B	A	A	B	A	C	A	C	A	A	C	B	A	B
C5052	A	C	A	C	B	A	B	A	B	C	A	B	B	C	C	C	A	B	B	B	A	A	B	A	C	A	C	A	A	C	B	A	B
C5053	A	C	A	C	B	A	B	A	B	C	A	B	B	C	C	C	A	B	B	B	A	A	B	A	C	A	C	A	A	C	B	A	B
C5054	A	C	A	C	B	A	B	A	B	C	A	B	B	C	C	C	A	B	B	B	A	A	B	A	C	A	C	A	A	C	B	A	B
C5055	A	C	A	C	B	A	B	A	B	C	A	B	B	C	C	C	A	B	B	B	A	A	B	A	C	A	C	A	A	C	B	A	B
C5056	A	C	A	C	B	A	B	A	B	C	A	B	B	C	C	C	A	B	B	B	A	A	B	A	C	A	C	A	A	C	B	A	B
C5057	A	C	A	C	B	A	B	A	B	C	A	B	B	C	C	C	A	B	B	B	A	A	B	A	C	A	C	A	A	C	B	A	B
C5058	A	C	A	C	B	A	B	A	B	C	A	B	B	C	C	C	A	B	B	B	A	A	B	A	C	A	C	A	A	C	B	A	B
C5059	A	C	A	C	B	A	B	A	B	C	A	B	B	C	C	C	A	B	B	B	A	A	B	A	C	A	C	A	A	C	B	A	B
C5061	A	C	A	C	B	A	B	A	B	C	A	B	B	C	C	C	A	B	B	B	A	A	B	A	C	A	C	A	A	C	B	A	B
C5062	A	C	A	C	B	A	B	A	B	C	A	B	B	C	C	C	A	B	B	B	A	A	B	A	C	A	C	A	A	C	B	A	B
C5063	A	C	A	C	B	A	B	A	B	C	A	B	B	C	C	C	A	B	B	B	A	A	B	A	C	A	C	A	A	C	B	A	B
C5064	A	C	A	C	B	A	B	A	B	C	A	B	B	C	C	C	A	B	B	B	A	A	B	A	C	A	C	A	A	C	B	A	B
C5065	A	C	A	C	B	A	B	A	B	C	A	B	B	C	C	C	A	B	B	B	A	A	B	A	C	A	C	A	A	C	B	A	B
C5066	A	C	A	C	B	A	B	A	B	C	A	B	B	C	C	C	A	B	B	B	A	A	B	A	C	A	C	A	A	C	B	A	B
C5067	A	C	A	C	B	A	B	A	B	C	A	B	B	C	C	C	A	B	B	B	A	A	B	A	C	A	C	A	A	C	B	A	B
C5068	A	C	A	C	B	A	B	A	B	C	A	B	B	C	C	C	A	B	B	B	A	A	B	A	C	A	C	A	A	C	B	A	B
C5069	A	C	A	C	B	A	B	A	B	C	A	B	B	C	C	C	A	B	B	B	A	A	B	A	C	A	C	A	A	C	B	A	B
C5070	A	C	A	C	B	A	B	A	B	C	A	B	B	C	C	C	A	B	B	B	A	A	B	A	C	A	C	A	A	C	B	A	B
C5071	A	C	A	C	B	A	B	A	B	C	A	B	B	C	C	C	A	B	B	B	A	A	B	A	C	A	C	A	A	C	B	A	B
C5072	A	C	A	C	B	A	B	A	B	C	A	B	B	C	C	C	A	B	B	B	A	A	B	A	C	A	C	A	A	C	B	A	B
C5073	A	C	A	C	B	A	B	A	B	C	A	B	B	C	C	C	A	B	B	B	A	A	B	A	C	A	C	A	A	C	B	A	B
C5074	A	C	A	C	B	A	B	A	B	C	A	B	B	C	C	C	A	B	B	B	A	A	B	A	C	A	C	A	A	C	B	A	B
C5075	A	C	A	C	B	A	B	A	B	C	A	B	B	C	C	C	A	B	B	B	A	A	B	A	C	A	C	A	A	C	B	A	B
C5076	A	C	A	C	B	A	B	A	B	C	A	B	B	C	C	C	A	B	B	B	A	A	B	A	C	A	C	A	A	C	B	A	B
C5077	A	C	A	C	B	A	B	A	B	C	A	B	B	C	C	C	A	B	B	B	A	A	B	A	C	A	C	A	A	C	B	A	B
C5078	A	C	A	C	B	A	B	A	B	C	A	B	B	C	C	C	A	B	B	B	A	A	B	A	C	A	C	A	A	C	B	A	B
C5079	A	C	A	C	B	A	B	A	B	C	A	B	B	C	C	C	A	B	B	B	A	A	B	A	C	A	C	A	A	C	B	A	B
C5080	A	C	A	C	B	A	B	A	B	C	A	B	B	C	C	C	A	B	B	B	A	A	B	A	C	A	C	A	A	C	B	A	B
C5081	A	C	A	C	B	A	B	A	B	C	A	B	B	C	C	C	A	B	B	B	A	A	B	A	C	A	C	A	A	C	B	A	B
C5082	A	C	A	C	B	A	B	A	B	C	A	B	B	C	C	C	A	B	B	B	A	A	B	A	C	A	C	A	A	C	B	A	B
C5083	A	C	A	C	B	A	B	A	B	C	A	B	B	C	C	C	A	B	B	B	A	A	B	A	C	A	C	A	A	C	B	A	B
C5084	A	C	A	C	B	A	B	A	B	C	A	B	B	C	C	C	A	B	B	B	A	A	B	A	C	A	C	A	A	C	B	A	B
C5085	A	C	A	C	B	A	B	A	B	C	A	B	B	C	C	C	A	B	B	B	A	A	B	A	C	A	C	A	A	C	B	A	B
C5086	A	C	A	C	B	A	B	A	B	C	A	B	B	C	C	C	A	B	B	B	A	A	B	A	C	A	C	A	A	C	B	A	B
C5087	A	C	A	C	B	A	B	A	B	C	A	B	B	C	C	C	A	B	B	B	A	A	B	A	C	A	C	A	A	C	B	A	B
C5088	A	C	A	C	B	A	B	A	B	C	A	B	B	C	C	C	A	B	B	B	A	A	B	A	C	A	C	A	A	C	B	A	B
C5089	A	C	A	C	B	A	B	A	B	C	A	B	B	C	C	C	A	B	B	B	A	A	B	A	C	A	C	A	A	C	B	A	B
C5090	A	C	A	C	B	A	B	A	B	C	A	B	B	C	C	C	A	B	B	B	A	A	B	A	C	A	C	A	A	C	B	A	B
C5091	A	C	A	C	B	A	B	A	B	C	A	B	B	C	C	C	A	B	B	B	A	A	B	A	C	A	C	A	A	C	B	A	B
C5092	A	C	A	C	B	A	B	A	B	C	A	B	B	C	C	C	A	B	B	B	A	A	B	A	C	A	C	A	A	C	B	A	B
C5093	A	C	A	C	B	A	B	A	B	C	A	B	B	C	C	C	A	B	B	B	A	A	B	A	C	A	C	A	A	C	B	A	B
C5094	A	C	A	C	B	A	B	A	B	C	A	B	B	C	C	C	A	B	B	B	A	A	B	A	C	A	C	A	A	C	B	A	B
C5095	A	C	A	C	B	A	B	A	B	C	A	B	B	C	C	C	A	B	B	B	A	A	B	A	C	A	C	A	A	C	B	A	B
C5096	A	C	A	C	B	A	B	A	B	C	A	B	B	C	C	C	A	B	B	B	A	A	B	A	C	A	C	A	A	C	B	A	B
C5097	A	C	A	C	B	A	B	A	B	C	A	B	B	C	C	C	A	B	B	B	A	A	B	A	C	A	C	A	A	C	B	A	B
C5098	A	C	A	C	B	A	B	A	B	C	A	B	B	C	C	C	A	B	B	B	A	A	B	A	C	A	C	A	A	C	B	A	B
C5099	A	C	A	C	B	A	B	A	B	C	A	B	B	C	C	C	A	B	B	B	A	A	B	A	C	A	C	A	A	C	B	A	B
C5100	A	C	A	C	B	A	B	A	B	C	A	B	B	C	C	C	A	B	B	B	A	A	B	A	C	A	C	A	A	C	B	A	B
C5102	A	C	A	C	B	A	B	A	B	C	A	B	B	C	C	C	A	B	B	B	A	A	B	A	C	A	C	A	A	C	B	A	B
C5103	A	C	A	C	B	A	B	A	B	C	A	B	B	C	C	C	A	B	B	B	A	A	B	A	C	A	C	A	A	C	B	A	B
C5104	A	C	A	C	B	A	B	A	B	C	A	B	B	C	C	C	A	B	B	B	A	A	B	A	C	A	C	A	A	C	B	A	B
C5105	A	C	A	C	B	A	B	A	B	C	A	B	B	C	C	C	A	B	B	B	A	A	B	A	C	A	C	A	A	C	B	A	B
C5107	A	C	A	C	B	A	B	A	B	C	A	B	B	C	C	C	A	B	B	B	A	A	B	A	C	A	C	A	A	C	B	A	B
C5108	A	C	A	C	B	A	B	A	B	C	A	B	B	C	C	C	A	B	B	B	A	A	B	A	C	A	C	A	A	C	B	A	B
C5109	A	C	A	C	B	A	B	A	B	C	A	B	B	C	C	C	A	B	B	B	A	A	B	A	C	A	C	A	A	C	B	A	B
C5111	A	C	A	C	B	A	B	A	B	C	A	B	B	C	C	C	A	B	B	B	A	A	B	A	C	A	C	A	A	C	B	A	B
C5112	A	C	A	C	B	A	B	A	B	C	A	B	B	C	C	C	A	B	B	B	A	A	B	A	C	A	C	A	A	C	B	A	B
C5113	A	C	A	C	B	A	B	A	B	C	A	B	B	C	C	C	A	B	B	B	A	A	B	A	C	A	C	A	A	C	B	A	B
C5114	A	C	A	C	B	A	B	A	B	C	A	B	B	C	C	C	A	B	B	B	A	A	B	A	C	A	C	A	A	C	B	A	B
C5115	A	C	A	C	B	A	B	A	B	C	A	B	B	C	C	C	A	B	B	B	A	A	B	A	C	A	C	A	A	C	B	A	B
C5116	A	C	A	C	B	A	B	A	B	C	A	B	B	C	C	C	A	B	B	B	A	A	B	A	C	A	C	A	A	C	B	A	B
C5117	A	C	A	C	B	A	B	A	B	C	A	B	B	C	C	C	A	B	B	B	A	A	B	A	C	A	C	A	A	C	B	A	B
C5119	A	C	A	C	B	A	B	A	B	C	A	B	B	C	C	C	A	B	B	B	A	A	B	A	C	A	C	A	A	C	B	A	B
C5121	A	C	A	C	B	A	B	A	B	C	A	B	B	C	C	C	A	B	B	B	A	A	B	A	C	A	C	A	A	C	B	A	B
C5122	A	C	A	C	B	A	B	A	B	C	A	B	B	C	C	C	A	B	B	B	A	A	B	A	C	A	C	A	A	C	B	A	B
C5123	A	C	A	C	B	A	B	A	B	C	A	B	B	C	C	C	A	B	B	B	A	A	B	A	C	A	C	A	A	C	B	A	B
C5124	A	C	A	C	B	A	B	A	B	C	A	B	B	C	C	C	A	B	B	B	A	A	B	A	C	A	C	A	A	C	B	A	B
C5125	A	C	A	C	B	A	B	A	B	C	A	B	B	C	C	C	A	B	B	B	A	A	B	A	C	A	C	A	A	C	B	A	B
C5126	A	C	A	C	B	A	B	A	B	C	A	B	B	C	C	C	A	B	B	B	A	A	B	A	C	A	C	A	A	C	B	A	B
C5127	A	C	A	C	B	A	B	A	B	C	A	B	B	C	C	C	A	B	B	B	A	A	B	A	C	A	C	A	A	C	B	A	B
C5128	A	C	A	C	B	A	B	A	B	C	A	B	B	C	C	C	A	B	B	B	A	A	B	A	C	A	C	A	A	C	B	A	B
C5130	A	C	A	C	B	A	B	A	B	C	A	B	B	C	C	C	A	B	B	B	A	A	B	A	C	A	C	A	A	C	B	A	B
C5131	A	C	A	C	B	A	B	A	B	C	A	B	B	C	C	C	A	B	B	B	A	A	B	A	C	A	C	A	A	C	B	A	B
C5132	A	C	A	C	B	A	B	A	B	C	A	B	B	C	C	C	A	B	B	B	A	A	B	A	C	A	C	A	A	C	B	A	B
C5133	A	C	A	C	B	A	B	A	B	C	A	B	B	C	C	C	A	B	B	B	A	A	B	A	C	A	C	A	A	C	B	A	B

## Sheet: CCTT (Scored)
ID	Q3	Q4	Q5	Q6	Q7	Q8	Q9	Q10	Q11	Q12	Q14	Q15	Q16	Q17	Q18	Q19	Q20	Q21	Q22	Q23	Q24	Q26	Q27	Q28	Q29	Q30	Q31	Q32	Q34	Q35	Q36	Q37	Q38
C4001	0	1	0	1	0	0	1	0	1	1	0	1	1	0	1	1	0	0	0	1	1	0	0	0	0	0	1	1	0	1	0	0	0
C4002	1	0	0	1	1	0	1	0	1	1	1	0	1	0	1	1	0	0	1	1	1	1	1	1	0	1	1	0	1	1	0	1	0
C4003	0	0	0	1	0	0	1	0	1	1	0	0	1	0	0	0	0	0	1	1	1	1	1	1	1	1	1	0	1	0	0	1	1
C4004	0	1	0	1	0	1	1	0	0	1	1	0	1	1	1	0	1	0	0	0	1	1	0	1	0	0	0	0	1	0	0	1	0
C4005	1	0	1	0	1	1	0	1	0	1	0	0	1	1	1	1	0	0	1	0	1	1	1	1	1	0	1	1	1	1	0	1	0
C4006	0	1	0	0	1	0	1	0	1	1	1	0	1	1	1	1	0	0	0	0	0	1	0	0	0	0	0	0	1	0	1	1	0
C4007	0	1	0	1	0	0	0	0	0	1	0	1	0	1	1	1	0	0	0	0	1	1	1	0	0	0	0	0	1	1	0	1	1
C4008	1	0	0	1	1	0	1	0	1	1	1	1	1	1	0	1	1	1	1	0	0	1	1	1	1	1	1	1	1	1	0	1	0
C4009	1	1	0	1	0	1	1	1	0	1	1	0	1	0	0	1	1	1	1	0	1	1	1	0	1	0	0	1	0	0	0	1	0
C4010	1	0	1	0	1	1	1	1	0	1	0	0	1	0	1	1	0	0	1	0	0	1	1	0	0	0	0	1	1	1	1	1	0
C4011	1	0	0	0	0	1	1	1	0	1	1	0	1	1	1	1	1	1	1	1	1	1	1	1	1	1	1	0	0	1	0	1	1
C4012	0	0	0	1	1	0	1	1	1	1	0	0	0	0	0	1	0	1	1	1	1	1	0	0	1	1	0	0	1	0	1	0	1
C4013	0	1	1	0	1	0	1	0	1	0	1	0	1	0	0	1	0	1	1	0	0	1	1	1	0	0	0	0	0	0	0	0	1
C4014	0	1	0	1	0	0	0	0	1	1	1	0	1	1	0	0	1	0	1	0	0	0	1	0	1	0	0	0	1	0	0	1	1
C4015	0	1	0	1	0	0	1	0	0	1	1	0	1	0	1	1	0	0	0	0	1	1	0	1	1	1	0	0	1	1	0	1	1
C4016	0	1	1	1	0	1	1	0	0	1	1	0	1	0	1	1	0	1	1	0	0	1	1	1	1	0	0	1	1	0	0	1	1
C4017	1	1	0	1	0	1	1	1	1	1	1	0	1	1	1	1	1	1	1	1	1	1	1	0	1	1	1	0	1	0	1	1	1
C4018	0	1	1	0	1	0	0	0	0	1	1	0	1	0	1	1	0	1	1	0	0	1	1	0	0	1	0	1	1	1	1	0	1
C4019	0	1	0	1	0	0	0	0	0	1	1	0	1	1	1	1	0	1	1	0	0	0	1	1	0	1	0	0	1	0	0	0	0
C4020	1	1	1	1	1	1	1	0	1	0	1	1	0	0	0	1	1	1	1	1	1	1	0	0	1	0	0	0	1	1	0	1	1
C4023	0	1	0	1	0	0	0	0	0	1	1	0	1	0	0	0	0	0	1	1	1	1	1	1	1	0	1	0	1	1	1	1	0
C4024	0	1	0	1	1	0	1	0	1	1	0	0	1	0	1	1	1	0	1	0	1	0	1	1	0	0	1	0	0	1	0	0	0
C4025	1	1	0	1	1	1	1	1	1	0	0	1	1	1	1	0	0	0	1	0	1	0	0	0	1	1	1	0	0	0	0	0	0
C4026	1	1	1	1	1	0	1	1	1	1	0	0	1	0	1	1	1	1	1	0	1	1	1	0	1	0	0	1	0	0	0	1	0
C4028	1	0	1	1	1	1	1	1	0	0	1	0	0	1	1	0	0	0	1	0	1	1	1	1	0	0	1	0	1	0	0	0	0
C4029	1	0	0	1	1	1	1	1	0	1	1	0	1	0	0	1	0	1	1	1	1	1	0	0	0	0	0	0	1	0	0	0	0
C4031	1	1	1	1	1	1	0	1	1	1	1	1	1	0	1	1	0	1	1	1	1	1	1	1	1	1	0	0	1	1	0	1	0
C4032	0	0	0	0	1	0	1	0	1	0	0	1	1	1	1	1	1	1	1	1	1	1	1	1	1	0	0	0	1	1	0	1	0
C4033	1	1	0	1	1	0	1	0	1	1	1	1	1	1	1	1	1	0	0	0	1	1	0	1	0	1	0	0	1	0	1	1	0
C4034	0	1	0	1	0	0	1	0	1	1	1	1	0	1	1	1	0	0	1	0	0	1	1	0	0	0	0	0	0	1	1	1	0
C4035	1	1	0	1	1	0	1	0	1	1	1	1	1	0	1	1	1	1	1	0	1	1	1	1	0	1	1	0	1	0	1	1	0
C4036	0	1	0	1	0	0	0	0	0	1	1	0	1	1	1	1	0	0	0	0	1	1	0	1	1	0	1	0	0	0	0	0	0
C4037	0	1	0	1	0	0	0	0	0	1	1	0	1	1	1	1	0	1	1	0	0	1	1	0	0	1	0	0	0	0	0	1	1
C4038	0	1	0	1	0	0	0	0	0	1	0	1	1	0	0	0	1	1	1	0	0	1	1	1	1	0	0	1	0	1	1	1	1
C4039	1	0	1	1	1	0	1	0	1	1	1	0	1	0	1	1	1	0	1	0	1	1	1	0	0	1	1	1	1	0	0	0	1
C4040	0	1	0	0	1	1	0	1	0	1	1	0	1	0	0	0	0	1	1	0	0	1	1	1	0	0	1	1	1	0	0	0	0
C4041	0	0	0	0	1	1	0	0	0	1	1	0	1	1	1	1	1	0	0	0	0	1	1	0	1	0	0	0	1	1	1	1	0
C4042	1	1	1	1	0	1	1	0	1	0	1	0	0	0	1	1	0	0	0	1	0	1	0	1	0	0	0	0	1	1	1	1	0
C4043	0	0	0	1	1	0	1	0	1	1	0	0	1	1	1	0	1	0	0	0	0	1	1	1	1	1	1	0	0	1	0	1	1
C4044	1	1	0	0	1	0	0	1	0	1	0	1	1	1	1	1	1	1	1	1	0	1	1	1	0	0	1	1	0	0	1	1	0
C4045	1	1	0	0	1	0	0	1	0	1	1	0	1	0	1	1	0	0	0	0	0	1	1	1	0	0	1	1	0	1	0	0	0
C4046	0	1	1	0	1	0	1	0	1	0	0	1	0	1	0	0	0	0	1	1	0	0	1	0	0	0	0	0	0	0	1	0	1
C4047	1	1	1	1	0	0	1	1	0	1	1	1	1	0	0	1	0	0	0	0	0	1	1	0	0	1	0	0	0	0	0	0	0
C4048	0	1	1	1	0	1	0	0	0	1	0	0	0	1	1	1	0	0	0	0	0	1	0	0	0	0	0	0	0	1	0	0	0
C4049	0	1	0	1	0	0	1	1	0	1	1	0	1	0	1	1	1	0	1	0	1	0	1	0	0	0	1	1	0	0	0	1	1
C4050	0	1	0	1	0	0	1	0	0	1	0	1	1	1	0	1	1	1	1	0	1	1	1	0	1	0	1	0	0	1	0	1	1
C4051	0	1	0	1	1	0	1	0	1	1	1	1	1	1	1	0	0	1	0	0	0	0	0	0	0	0	1	0	0	1	0	0	0
C4052	1	0	0	1	1	1	1	1	1	1	1	0	1	1	0	1	0	1	1	0	1	1	1	1	1	1	1	1	1	1	1	1	1
C4053	0	1	0	1	1	0	1	0	0	1	0	0	1	0	0	1	1	0	1	1	1	0	1	1	1	0	0	0	1	1	1	1	0
C4054	0	1	0	1	0	0	0	0	0	1	0	0	1	0	1	0	1	0	1	1	1	0	1	1	0	1	1	0	1	0	0	0	0
C4055	0	1	0	1	0	0	0	0	0	1	1	0	1	1	1	1	0	1	1	0	0	1	0	0	0	0	0	0	0	0	0	0	0
C4057	0	0	0	1	0	1	1	0	1	1	0	1	1	1	1	1	0	1	1	0	1	1	1	1	0	1	1	0	0	0	0	1	1
C4058	0	1	1	1	1	0	1	0	1	1	1	1	1	0	1	1	0	1	0	0	0	0	1	0	1	0	1	0	1	1	1	1	0
C4059	0	1	0	1	1	0	0	0	0	1	0	0	1	1	1	0	1	0	0	0	0	1	0	0	1	0	0	0	0	0	0	1	0
C4060	0	1	0	1	0	1	0	1	0	0	1	0	1	0	0	1	1	1	1	0	0	1	1	1	1	1	1	0	1	0	0	1	0
C4061	0	0	0	0	1	0	0	0	0	1	0	0	0	1	1	0	1	0	0	0	1	1	1	1	1	0	1	0	0	0	0	0	0
C4062	0	0	0	1	1	0	0	0	0	0	0	1	0	0	1	1	0	0	1	0	1	0	0	0	1	0	1	0	0	0	0	1	1
C4063	0	0	0	1	1	0	0	1	0	1	0	1	0	1	0	0	0	0	0	0	0	0	0	0	1	0	1	0	0	1	1	0	0
C4064	0	1	0	1	1	0	0	0	0	0	1	0	1	0	0	1	0	0	1	1	1	0	0	0	0	1	1	0	1	1	0	1	0
C4065	1	1	1	1	1	1	1	1	0	1	0	0	1	0	1	1	0	0	1	1	1	0	1	0	1	0	0	0	0	1	0	1	1
C4066	0	1	0	1	1	0	1	0	1	1	0	0	1	0	1	0	1	0	1	0	1	1	1	1	1	1	1	0	0	1	0	0	1
C4067	0	1	0	1	0	0	0	0	0	1	0	1	0	1	1	0	0	0	1	1	1	1	1	1	1	0	0	0	1	1	0	0	0
C4068	1	1	0	1	0	0	1	0	1	1	1	0	0	1	1	1	1	1	1	0	1	1	1	0	1	1	1	0	1	0	1	1	0
C4069	0	1	0	0	0	0	1	0	1	0	1	0	1	1	0	0	0	1	0	1	1	0	1	1	0	0	0	0	1	0	0	0	1
C4070	0	0	0	1	1	1	0	0	0	1	1	0	1	1	0	0	0	1	0	0	1	1	1	0	1	0	1	0	1	1	1	1	0
C4071	1	1	0	1	0	0	0	0	0	1	1	0	0	0	1	0	0	1	1	0	1	0	1	1	1	0	1	0	1	0	0	0	0
C4072	0	0	0	0	0	0	0	0	0	0	0	1	0	1	1	0	0	0	0	1	1	0	0	0	0	0	0	1	1	0	1	0	0
C4073	1	1	0	1	0	0	1	0	0	1	1	1	1	1	1	1	1	0	0	0	0	1	0	1	1	0	0	0	0	1	0	0	0
C4074	0	1	0	1	0	1	1	0	1	1	0	0	1	1	1	1	1	1	1	1	1	1	0	1	1	0	0	0	1	1	1	1	0
C4075	0	0	0	1	1	1	0	1	1	0	0	0	1	1	1	0	0	0	1	0	0	1	1	1	1	0	0	0	0	0	0	0	0
C4076	0	1	0	0	1	1	1	0	0	1	1	0	1	0	1	1	0	0	1	0	0	1	1	0	1	1	0	0	0	0	1	1	0
C4077	0	1	0	1	1	0	1	0	1	1	0	1	0	1	1	1	0	1	1	0	0	1	0	1	0	0	0	0	0	0	0	0	0
C4078	0	0	1	1	1	0	0	0	0	1	1	0	0	1	1	1	0	0	0	0	0	1	0	1	0	1	0	1	1	1	1	1	0
C4079	0	0	1	0	1	0	1	0	1	0	0	0	0	1	0	1	0	1	1	0	1	0	1	1	1	1	0	0	1	0	0	0	0
C4080	0	1	0	1	0	0	0	0	0	1	0	0	1	1	0	1	0	0	0	0	0	1	1	1	0	1	1	1	0	0	1	1	0
C4081	0	1	1	1	1	0	1	1	0	1	1	0	1	0	1	1	0	1	0	0	0	1	1	1	0	0	0	0	0	0	0	0	0
C4082	0	0	1	0	1	1	1	1	0	1	1	0	0	0	1	0	0	0	1	0	0	0	0	0	0	0	0	0	0	0	0	0	0
C4083	0	0	0	1	1	1	0	0	0	1	1	0	0	0	1	0	0	0	0	0	1	1	0	0	1	0	1	0	0	1	0	0	0
C4084	1	0	1	0	1	1	1	0	1	1	0	0	1	0	1	1	0	1	1	0	1	0	1	1	0	0	0	0	1	0	0	0	0
C4085	0	1	0	1	0	0	0	0	0	1	1	1	1	1	1	1	0	1	0	0	0	0	1	1	1	1	0	0	0	1	0	0	0
C4086	0	1	1	1	0	0	1	0	0	1	0	1	1	1	1	1	1	1	1	0	1	0	0	0	1	0	0	1	0	0	0	1	1
C4087	0	0	0	0	1	0	1	0	1	1	1	0	1	1	1	1	1	0	0	1	1	0	0	0	1	0	0	1	1	0	0	0	0
C4088	0	0	0	0	1	1	1	1	1	1	0	0	1	0	1	0	0	0	1	0	0	0	1	0	0	0	1	0	1	0	0	0	0
C4090	0	1	0	1	0	0	0	0	0	1	0	1	1	0	1	0	0	1	1	0	0	1	1	0	0	0	1	0	1	0	0	0	1
C4091	0	0	0	1	0	1	1	0	0	1	0	1	1	1	0	1	0	1	1	0	0	1	1	1	0	0	0	0	0	0	1	0	0
C4092	0	1	0	1	0	0	1	0	1	0	1	1	1	1	1	1	1	0	1	0	0	1	1	1	1	1	0	0	1	0	1	0	1
C4093	0	1	0	1	1	0	1	0	1	0	0	0	1	0	0	0	1	0	1	0	1	1	1	1	1	0	1	0	1	0	1	1	0
C4094	1	1	1	1	1	1	1	1	0	1	1	0	1	0	1	1	1	1	1	1	1	1	1	0	0	1	0	0	1	0	1	1	1
C4095	1	1	1	1	0	0	1	1	0	1	0	0	1	0	0	1	0	0	0	0	0	0	1	1	0	1	0	0	0	0	1	0	1
C4096	0	1	0	0	1	1	1	0	0	1	1	0	1	1	1	1	1	0	1	0	0	0	0	0	1	0	0	0	1	0	0	0	0
C4097	1	0	1	1	0	0	1	0	1	1	0	0	0	0	1	1	0	0	1	0	1	1	1	0	0	0	0	1	1	0	1	1	1
C4098	0	0	0	1	1	0	1	1	0	0	1	0	1	1	1	1	0	0	1	0	1	1	1	0	0	1	0	0	0	0	1	1	1
C4099	1	1	1	0	0	0	0	1	1	1	0	0	0	0	1	0	0	1	0	0	0	1	0	0	1	0	0	0	0	1	0	0	0
C4101	0	0	0	1	1	0	1	1	1	1	0	0	1	1	0	0	0	0	0	0	0	0	1	1	0	1	0	0	0	0	0	1	0
C4102	0	1	0	1	0	0	0	0	0	1	1	0	1	1	1	0	0	0	0	0	1	0	1	1	1	0	0	0	1	1	0	1	0
C4104	1	1	1	1	0	1	0	0	0	1	1	1	0	0	1	1	1	0	1	1	0	1	1	0	0	1	0	1	1	0	1	1	1
C4105	0	1	0	1	0	0	1	0	0	1	1	1	1	0	1	1	0	0	1	0	1	0	0	0	1	0	0	1	0	1	1	0	1
C4106	1	1	0	1	1	0	0	1	1	1	1	1	1	1	1	1	1	1	1	1	1	1	1	1	1	1	0	0	1	1	0	0	0
C4107	0	1	0	1	0	0	1	0	1	1	0	0	1	1	1	1	0	0	1	0	0	1	0	0	1	1	0	0	1	0	1	1	0
C4108	1	0	1	1	1	1	1	0	1	1	1	1	1	1	1	1	0	1	0	0	1	1	1	1	1	0	0	0	1	1	0	1	0
C4109	0	0	0	0	1	1	1	1	0	1	0	0	0	1	0	1	0	0	1	0	1	0	1	0	0	0	0	0	1	0	0	1	0
C4110	0	1	1	1	0	1	1	0	0	1	1	0	0	1	1	1	0	1	1	1	1	1	1	0	1	1	1	0	0	0	1	1	0
C4111	1	0	1	1	0	0	1	0	1	0	0	0	1	1	1	1	0	0	0	0	0	1	0	0	1	0	0	1	1	0	1	0	0
C4112	1	1	0	1	0	0	0	0	0	1	0	0	0	1	1	1	1	0	1	0	1	1	1	1	1	0	0	0	0	0	1	0	0
C4113	0	1	0	1	0	0	1	0	1	1	0	0	0	1	1	1	0	0	0	0	0	0	1	0	1	0	0	0	0	1	1	1	0
C4114	0	1	0	1	0	0	0	0	1	0	0	1	1	0	0	0	1	1	1	1	0	0	1	0	0	1	0	0	1	0	0	1	0
C4115	1	1	0	1	0	1	1	0	0	1	0	1	0	0	1	1	1	0	1	1	1	1	1	0	0	0	0	1	1	1	0	1	1
C4116	1	0	1	0	0	1	1	0	0	1	1	0	1	1	1	1	0	1	0	0	0	1	0	0	1	1	0	1	1	0	0	0	0
C4117	0	1	0	1	0	1	0	0	1	1	0	0	0	1	1	0	0	1	0	0	0	0	1	1	1	1	0	0	1	0	0	0	0
C4118	0	1	0	1	1	0	1	0	1	1	0	0	1	0	1	0	1	1	1	0	1	0	0	0	1	0	1	0	0	0	0	0	0
C4120	0	1	0	1	0	0	0	0	0	1	0	0	1	1	0	1	0	1	1	0	1	1	1	0	1	0	1	0	1	0	0	0	0
C4121	1	1	0	1	1	0	0	1	0	1	1	0	1	1	1	1	0	1	0	1	0	0	0	0	1	0	1	0	1	0	0	0	1
C4122	0	0	0	1	0	0	1	1	1	1	0	0	0	1	1	1	1	1	1	0	0	1	1	1	1	0	0	0	0	0	1	0	1
C4123	1	1	1	1	1	0	1	0	1	1	1	1	1	0	0	1	1	0	1	1	1	1	1	1	1	1	1	0	1	1	0	1	0
C4124	0	1	0	0	1	0	1	0	0	1	0	0	0	1	1	1	0	0	0	0	0	1	0	1	0	1	0	0	1	0	0	1	1
C4125	1	1	0	1	1	1	0	1	1	1	0	0	0	0	1	1	0	0	1	1	1	0	1	0	1	0	1	0	0	1	0	0	1
C4126	1	0	0	0	1	0	0	1	1	1	1	0	1	0	0	0	0	0	1	0	1	1	1	0	1	0	0	0	1	0	0	1	1
C4127	0	1	0	1	0	0	0	0	0	1	1	1	1	1	1	1	1	0	1	1	1	1	1	1	1	1	1	0	1	0	0	0	0
C4128	0	0	0	0	1	0	0	0	0	1	1	0	1	0	0	0	1	0	1	1	1	1	1	1	1	0	0	0	1	1	0	1	0
C4129	0	0	0	1	1	0	1	0	1	1	0	1	1	1	0	1	1	0	0	0	1	1	1	0	1	0	1	1	1	0	0	0	1
C4130	0	1	0	1	0	0	1	0	0	1	0	0	1	0	1	0	0	0	0	1	0	1	0	1	0	1	0	0	0	0	0	1	0
C4131	0	1	0	0	1	0	1	0	0	1	0	0	1	1	1	1	1	0	1	0	0	1	0	0	1	1	1	1	1	1	0	0	0
C4132	1	1	1	0	0	0	0	1	0	0	1	1	0	1	0	0	0	0	1	0	0	0	1	1	1	0	1	0	1	0	0	0	0
C4133	0	0	0	0	0	1	1	0	1	1	1	0	0	0	0	1	0	0	0	1	0	1	0	0	0	1	0	0	0	1	0	1	0
C4134	0	1	1	0	0	1	1	0	0	0	0	0	1	0	0	1	0	1	0	0	1	0	1	0	0	1	0	0	0	1	0	1	1
C4135	1	1	1	1	0	0	0	0	0	1	0	0	0	0	0	0	1	0	0	0	0	0	0	0	0	0	1	0	1	0	0	0	0
C4136	1	0	0	1	0	1	1	0	1	1	0	0	1	0	1	0	0	1	0	0	1	1	0	1	0	1	0	1	0	1	1	1	0
C4137	0	1	0	1	0	0	0	0	0	1	1	0	1	1	1	0	0	0	0	0	0	1	1	1	1	1	0	0	1	0	1	0	0
C4138	0	1	0	1	1	0	1	0	0	1	0	0	1	1	1	1	0	1	1	0	0	1	0	0	0	1	1	0	0	1	1	1	0
C4139	1	1	1	1	1	0	1	0	1	1	1	0	1	0	1	1	1	1	1	1	1	1	1	1	1	0	1	0	0	0	0	1	0
C4140	0	1	0	1	1	0	1	0	1	1	0	0	1	0	0	1	0	0	1	1	1	0	1	1	1	1	0	0	1	0	1	0	1
C4141	0	1	0	1	0	0	0	0	0	1	1	0	1	0	1	1	0	0	1	0	0	0	0	1	0	0	0	0	0	0	0	0	0
C4142	1	1	0	1	1	1	1	0	1	1	1	0	1	1	1	1	1	0	0	1	1	1	0	0	0	1	0	1	1	0	0	0	0
C4143	0	1	1	0	1	0	1	0	0	1	1	1	0	0	1	1	1	1	0	0	1	1	1	1	0	0	0	0	1	0	0	0	0
C4144	0	0	0	0	1	1	1	0	0	1	0	0	1	0	0	0	0	1	1	0	0	1	1	1	0	0	1	0	0	0	0	0	0
C4145	0	0	1	0	1	0	1	1	0	1	0	0	1	0	1	1	1	0	0	0	1	1	1	0	1	0	0	0	0	0	0	0	0
C4146	0	1	1	1	0	0	1	0	1	1	1	0	1	0	0	1	0	1	1	0	0	1	1	1	1	0	1	0	1	1	0	1	1
C4147	0	1	0	1	0	0	0	0	0	1	0	0	1	1	1	1	0	0	1	0	0	1	0	1	0	1	0	0	1	1	1	0	1
C4149	1	1	1	0	1	0	1	1	0	1	1	0	1	0	1	1	0	1	1	0	1	1	0	0	0	0	1	0	0	1	0	0	0
C4150	0	1	1	1	1	1	0	1	0	1	1	1	1	0	0	1	0	1	1	0	0	0	1	0	0	0	0	1	0	0	0	1	1
C4151	1	1	0	1	1	1	1	0	1	1	0	0	1	0	1	0	1	0	1	0	1	1	1	1	0	0	0	0	1	0	1	0	0
C4152	0	1	0	1	0	1	1	0	0	1	1	0	1	0	0	0	0	0	0	0	1	1	1	0	1	0	0	0	0	1	1	1	0
C4153	0	0	0	0	1	1	1	0	1	0	1	1	1	1	1	1	1	0	1	1	0	0	0	0	1	0	1	0	0	1	0	0	1
C4154	0	1	0	1	1	1	0	1	0	1	1	0	1	1	1	1	0	0	1	0	1	1	0	1	0	0	0	0	0	0	0	0	1
C4155	0	1	1	0	0	0	1	0	1	0	1	1	1	1	1	1	1	0	0	0	1	1	1	1	1	0	1	0	0	0	1	1	1
C4156	0	1	1	0	0	0	0	1	1	1	0	0	1	0	0	1	1	0	0	1	1	0	0	1	0	0	0	0	1	0	0	1	0
C4157	0	0	0	1	0	0	1	0	0	1	0	0	0	0	0	1	1	1	1	0	1	0	1	1	1	0	0	0	1	0	1	0	1
C4158	1	1	1	0	0	0	1	0	1	1	0	1	1	1	1	1	0	0	1	0	1	0	1	0	1	0	1	0	1	0	0	0	0
C4159	1	1	1	1	0	0	1	1	0	1	1	0	1	0	1	1	1	1	1	0	0	1	1	1	1	1	0	0	1	0	1	0	1
C4160	0	1	0	0	1	0	0	0	0	1	0	0	1	0	1	0	0	0	0	0	0	1	1	1	1	0	0	0	0	0	1	1	0
C4161	0	1	0	1	0	0	0	0	0	1	0	1	1	0	0	1	1	0	1	0	1	1	0	0	1	0	0	0	1	0	0	0	1
C4162	1	0	0	1	1	0	1	1	1	1	0	1	1	1	1	1	1	0	1	0	0	0	1	0	1	0	1	1	1	1	0	1	1
C4163	0	1	0	1	0	1	1	0	1	1	1	1	1	0	0	0	0	0	0	0	0	1	0	1	0	1	0	0	0	1	1	0	0
C4164	1	1	0	1	1	0	1	0	1	1	1	1	1	1	1	1	1	1	1	0	0	1	1	0	1	1	0	1	0	0	0	0	1
C4165	0	0	0	0	1	1	1	0	1	0	1	1	1	0	1	1	1	0	1	0	1	1	1	1	1	0	0	0	1	0	0	1	0
C4166	1	0	0	0	1	1	1	0	0	1	1	0	1	0	1	0	0	0	0	0	1	0	1	0	0	1	0	0	0	1	0	0	1
C4167	0	1	0	1	0	0	1	0	0	1	0	0	1	1	1	1	0	0	1	0	0	0	1	0	1	0	1	0	1	0	0	0	1
C4168	0	0	1	0	0	0	0	1	0	0	0	0	1	0	1	0	1	0	1	1	1	0	0	1	0	0	0	0	1	1	0	0	0
C4169	1	0	0	1	1	1	0	0	0	0	1	0	1	0	1	1	0	1	0	0	0	0	1	0	0	0	0	1	0	0	1	0	1
C4170	0	0	0	1	0	1	0	1	0	1	0	0	0	1	0	1	1	0	1	0	1	0	1	0	1	1	0	0	1	0	0	0	1
C4171	0	0	0	0	1	1	1	1	0	1	0	0	1	0	1	1	0	1	1	0	0	1	0	1	0	1	0	0	1	0	0	0	1
C4172	1	1	0	1	1	1	1	0	1	1	0	0	1	1	1	0	0	0	1	0	0	1	0	1	0	0	0	1	1	1	0	1	0
C4173	1	0	0	0	1	1	0	0	1	0	1	0	1	1	1	1	0	0	1	0	0	0	1	1	0	1	0	0	0	0	1	1	0
C5001	0	1	1	0	1	0	1	0	1	1	1	1	1	0	1	1	0	0	1	0	0	1	1	1	0	1	1	1	1	1	1	1	1
C5002	0	0	0	0	1	0	1	0	1	1	1	0	1	0	1	1	1	1	1	0	0	0	1	1	1	1	0	0	0	0	0	1	1
C5003	1	1	0	0	1	1	1	1	0	1	0	0	1	0	1	1	0	1	1	0	1	1	1	1	0	1	0	1	0	0	1	1	1
C5004	0	0	0	0	1	1	0	0	1	0	0	1	0	0	1	1	0	0	1	0	0	1	0	0	0	0	0	1	0	0	0	0	1
C5005	1	1	1	1	0	1	1	0	1	1	1	0	1	1	1	1	0	1	1	1	1	1	1	1	1	1	0	1	0	0	0	1	1
C5006	0	0	1	1	1	0	1	0	1	1	0	1	1	0	0	1	0	1	0	0	0	1	1	1	1	1	1	0	1	0	1	0	1
C5007	0	1	0	1	1	1	1	1	0	1	0	1	1	1	1	1	0	1	1	0	1	0	1	1	1	1	1	0	1	1	0	0	0
C5008	1	1	1	1	0	1	1	0	1	1	1	0	1	0	1	1	1	0	1	0	0	1	1	1	1	1	1	1	1	0	1	1	0
C5009	1	1	1	1	1	1	1	0	0	1	1	0	1	1	1	0	1	1	0	0	1	1	1	1	0	0	1	0	1	0	1	1	1
C5010	0	1	0	1	0	0	0	0	0	1	0	0	0	1	1	0	1	1	1	0	1	0	0	0	0	0	1	0	0	0	1	1	1
C5011	1	1	0	0	1	0	0	0	1	1	0	0	1	1	1	1	0	0	1	1	1	0	1	1	1	0	0	0	0	0	0	0	1
C5012	1	1	1	1	0	1	1	0	1	0	1	0	1	1	1	1	1	0	1	0	0	1	1	1	1	0	0	1	1	1	0	1	1
C5013	0	0	0	0	1	0	1	0	1	1	0	0	1	0	0	1	1	1	1	1	1	1	1	0	0	0	1	0	0	1	0	1	1
C5014	1	0	1	0	0	0	0	1	1	0	1	0	1	1	1	1	0	1	0	0	0	1	1	1	0	1	0	0	0	0	0	1	0
C5016	0	0	0	0	1	1	0	1	1	0	1	1	1	0	0	0	0	1	0	0	0	1	0	0	0	0	0	0	1	1	0	1	1
C5017	1	1	1	1	0	1	1	1	1	1	1	0	1	1	1	1	0	0	1	0	0	1	1	1	1	0	0	1	1	0	1	0	1
C5018	0	1	0	1	0	1	0	0	0	1	0	0	1	0	0	1	0	1	0	1	1	1	1	0	1	0	1	0	1	1	1	1	1
C5019	1	1	1	1	1	0	1	0	0	1	1	1	1	1	1	1	1	1	0	0	1	0	0	1	1	0	0	0	1	1	0	1	0
C5020	0	1	0	1	0	0	0	1	1	0	1	1	1	1	1	1	0	0	0	0	1	1	1	1	1	1	1	1	0	0	1	0	0
C5021	0	1	0	1	1	0	1	0	1	0	1	1	0	1	1	0	0	0	1	1	1	1	1	1	0	1	0	0	1	0	0	0	0
C5022	1	1	0	1	0	1	1	0	0	1	1	1	1	0	1	1	1	1	1	1	1	1	1	1	1	1	1	0	1	1	0	1	1
C5023	1	1	1	0	1	1	1	1	0	1	1	1	1	0	0	1	0	1	1	0	0	1	0	1	1	1	1	0	0	0	0	0	0
C5024	1	0	1	1	0	1	1	1	0	1	1	0	1	0	1	1	1	1	1	0	0	1	1	0	0	0	0	0	1	0	0	0	0
C5025	1	1	1	1	1	1	1	0	0	1	1	1	1	1	1	1	1	0	1	1	1	1	1	1	0	1	1	0	1	0	1	0	1
C5026	0	1	0	0	1	0	0	0	0	1	0	1	0	0	1	1	0	0	0	1	0	0	0	1	0	0	0	1	1	1	0	0	1
C5027	1	1	0	0	1	1	0	1	0	1	1	1	0	1	1	1	0	0	1	0	0	1	1	0	1	0	0	0	1	0	0	1	1
C5028	0	0	0	0	1	1	0	0	1	1	0	1	0	1	0	0	1	0	1	1	1	1	0	1	1	0	0	1	0	1	0	1	0
C5029	0	0	1	0	0	0	0	0	1	0	0	0	0	1	1	1	0	1	1	1	1	1	0	1	1	0	0	0	0	0	0	0	0
C5030	1	1	1	1	1	0	1	0	1	1	1	0	0	1	1	1	1	0	1	0	0	1	1	1	1	1	0	0	1	1	0	1	1
C5031	0	1	0	0	1	1	1	0	1	0	1	1	1	1	0	1	0	0	0	0	1	1	1	1	1	1	1	0	1	0	1	1	0
C5032	0	1	0	1	0	1	1	0	1	1	1	1	1	0	0	1	1	1	1	1	1	1	1	0	1	0	0	0	1	1	1	1	1
C5033	0	1	0	1	0	0	0	0	0	1	0	0	1	0	0	0	0	0	0	0	0	1	0	0	1	1	0	0	1	0	0	1	1
C5034	0	1	0	1	1	1	0	0	1	1	0	1	1	0	0	1	1	0	1	0	0	0	1	1	0	0	0	0	1	0	0	0	1
C5035	0	0	1	1	1	0	0	1	1	1	1	1	1	0	1	1	1	1	1	0	0	1	1	1	0	0	1	0	1	1	0	0	0
C5036	0	0	0	0	1	1	1	0	0	0	1	0	0	0	0	0	0	0	0	0	1	1	0	1	0	0	1	1	1	1	0	0	0
C5037	0	1	0	1	0	0	0	0	0	1	1	0	0	1	1	1	1	1	1	0	0	0	1	0	0	0	0	0	1	1	0	1	0
C5038	1	0	0	0	1	1	1	1	1	0	0	0	0	0	1	1	1	0	1	0	1	0	1	0	0	1	0	1	0	0	0	0	1
C5039	0	1	1	1	0	1	0	1	0	1	1	0	1	0	0	1	1	0	0	0	1	1	1	1	1	1	0	0	0	0	0	0	0
C5040	0	1	0	1	0	0	0	0	1	1	0	0	0	1	1	1	1	0	0	0	0	0	1	0	1	0	0	0	0	1	0	0	0
C5041	0	1	0	1	1	1	0	0	0	1	1	0	0	0	1	1	0	0	1	0	1	1	1	1	1	1	0	0	0	1	1	1	0
C5042	0	1	1	0	1	1	1	1	1	1	0	0	0	1	1	1	0	0	0	0	0	0	0	0	0	0	1	0	0	1	0	0	1
C5043	0	1	0	1	0	0	0	0	1	1	0	0	0	1	1	1	0	0	1	0	0	0	1	0	0	1	0	0	1	0	0	1	0
C5044	0	0	0	1	0	0	1	0	1	1	1	0	1	0	1	0	0	0	1	0	0	1	1	0	1	0	0	0	0	1	1	0	1
C5045	1	1	0	1	0	0	1	1	0	1	0	0	1	0	1	1	0	1	1	0	0	0	0	0	1	0	0	0	0	0	0	1	1
C5046	0	1	0	1	1	1	1	0	0	1	1	1	0	1	1	1	1	0	1	1	1	1	0	0	0	0	0	0	1	0	1	0	0
C5047	0	1	0	1	0	1	0	0	0	1	0	1	1	0	0	1	0	1	1	1	1	1	1	0	1	1	0	0	0	1	1	1	0
C5048	1	0	1	0	1	0	1	0	0	1	1	1	1	1	1	0	1	1	1	1	1	1	1	1	1	1	1	0	0	0	0	1	0
C5050	0	1	0	1	1	1	1	0	1	0	0	1	0	1	1	1	0	0	1	1	1	0	1	0	1	0	1	0	0	0	0	1	0
C5051	0	1	0	1	0	0	1	0	0	1	1	0	1	1	1	1	0	1	1	0	1	1	1	0	1	0	0	0	0	0	1	0	1
C5052	1	1	0	1	0	1	1	0	0	1	0	0	1	1	1	1	1	0	1	0	1	1	1	0	1	0	1	0	0	0	1	0	1
C5053	0	0	1	1	0	1	1	1	0	1	1	0	0	0	0	0	0	1	1	1	1	1	1	0	1	0	0	1	1	0	1	0	0
C5054	0	1	0	1	0	1	0	0	0	0	0	0	0	1	1	1	0	0	0	0	0	0	1	1	0	1	0	0	1	0	0	1	0
C5055	0	1	0	1	0	0	1	0	0	1	1	0	0	1	1	1	0	1	1	0	1	0	1	0	1	0	0	1	1	1	0	1	0
C5056	0	0	0	1	0	0	0	0	1	0	0	0	0	1	1	1	0	1	1	0	0	1	1	0	1	1	0	0	0	0	0	0	0
C5057	0	1	0	1	0	1	1	0	1	1	0	0	1	1	1	1	0	0	1	1	1	1	1	1	1	1	0	0	0	1	0	0	0
C5058	0	0	0	1	0	1	0	1	0	0	1	0	1	0	0	0	1	0	1	0	0	1	0	1	0	0	1	0	1	0	0	0	0
C5059	1	0	1	0	0	1	0	1	0	0	0	0	0	1	1	0	0	1	0	0	1	1	0	0	0	0	0	0	0	0	0	0	0
C5061	1	1	1	1	0	1	1	0	1	0	1	0	0	1	1	1	1	1	1	0	1	1	1	1	1	1	0	0	1	1	0	1	1
C5062	1	1	1	1	0	1	1	1	1	1	1	0	1	1	1	1	0	0	1	1	1	1	0	1	1	0	0	0	1	1	1	1	0
C5063	1	1	1	0	1	0	1	1	1	1	1	1	1	1	1	0	0	0	1	0	1	1	1	0	1	0	0	0	1	1	1	1	0
C5064	0	1	0	1	0	0	1	0	0	1	0	0	0	1	1	1	0	0	1	0	0	1	0	1	0	0	0	0	0	0	0	0	0
C5065	1	1	1	1	1	1	1	1	0	1	1	0	1	1	1	1	0	0	1	1	1	1	1	1	1	0	1	0	1	0	0	1	1
C5066	1	0	0	0	1	1	1	1	0	1	1	0	1	0	0	1	1	1	1	1	1	1	0	1	1	0	0	0	1	1	0	1	0
C5067	0	1	0	1	1	0	1	0	0	1	1	1	1	1	1	1	0	1	1	0	1	1	1	1	0	1	1	0	1	1	1	1	0
C5068	0	0	0	0	1	1	0	0	1	1	0	0	0	1	1	1	0	0	1	0	0	1	1	0	0	0	0	1	0	1	1	0	0
C5069	1	1	0	1	0	0	1	1	1	1	1	1	1	1	1	1	0	0	0	0	0	1	1	1	1	1	0	0	0	1	0	0	1
C5070	0	1	0	1	0	0	0	0	0	1	1	1	1	0	1	1	0	0	1	0	0	1	0	1	1	1	0	0	1	1	1	0	0
C5071	0	0	1	1	0	0	0	0	0	1	0	1	1	1	1	0	1	0	1	0	0	1	1	1	1	1	1	1	0	0	0	0	1
C5072	1	1	0	1	0	0	1	0	1	1	1	0	1	1	1	0	1	1	1	1	1	1	1	1	0	1	1	0	1	0	1	0	1
C5073	1	1	0	0	1	1	1	1	0	1	1	0	1	0	1	1	0	1	1	0	1	1	1	1	1	0	0	0	0	1	0	1	0
C5074	0	1	0	1	0	0	1	1	0	1	1	1	1	0	0	0	1	0	1	1	1	1	1	1	0	1	0	0	0	1	0	1	1
C5075	1	0	0	1	1	1	0	0	1	1	1	0	1	0	1	0	1	0	0	1	0	1	1	0	0	1	1	0	0	0	0	1	0
C5076	0	1	0	1	0	0	1	0	0	1	1	0	1	1	1	1	1	0	0	0	0	1	1	0	1	0	1	0	1	1	0	1	0
C5077	1	1	0	1	0	0	1	0	1	1	1	1	1	1	1	1	1	1	1	0	0	1	1	1	1	0	1	0	1	1	1	0	0
C5078	0	1	0	1	0	0	0	0	0	1	1	0	0	1	1	1	1	1	1	0	1	1	1	1	1	0	0	0	1	1	1	0	1
C5079	0	1	0	1	0	0	0	0	0	1	1	0	1	0	0	1	0	0	1	0	0	1	1	1	0	1	0	0	1	0	0	0	0
C5080	0	1	0	1	0	0	1	0	0	1	0	0	1	1	1	1	0	0	1	0	0	1	0	1	0	1	0	0	1	0	0	0	1
C5081	0	0	0	1	1	1	1	0	1	0	0	1	1	1	1	0	1	1	1	1	1	1	1	1	1	1	0	0	0	1	0	1	0
C5082	0	1	0	0	1	0	1	0	0	1	0	1	1	0	1	0	1	0	1	0	0	1	1	1	1	1	0	1	1	0	1	1	1
C5083	0	1	0	0	1	0	1	0	1	1	0	1	1	1	1	1	0	1	1	0	0	1	0	1	0	1	0	0	1	0	1	1	0
C5084	1	1	0	1	1	0	1	0	1	1	0	1	1	1	1	1	1	0	1	0	1	1	1	0	1	1	1	0	1	1	1	1	1
C5085	0	1	0	1	1	0	0	1	0	1	1	1	1	1	1	1	1	0	0	1	1	1	0	0	0	0	1	0	1	0	1	1	0
C5086	0	1	0	1	1	1	1	0	1	1	1	1	1	1	0	1	1	0	1	0	0	0	1	1	0	0	0	0	0	0	0	1	0
C5087	0	1	0	0	1	1	1	1	0	1	1	0	1	0	1	1	1	1	1	0	0	1	0	0	0	0	0	0	1	1	0	0	0
C5088	1	0	0	1	1	1	1	0	1	0	1	1	1	0	1	1	0	1	1	0	1	1	0	1	0	1	0	1	1	0	0	1	1
C5089	1	1	1	1	1	0	0	1	0	1	1	0	1	1	1	1	1	1	0	0	1	1	1	0	0	0	1	0	1	0	1	0	0
C5090	1	1	1	1	1	1	1	0	1	1	0	0	1	0	1	0	0	0	1	1	1	1	0	0	0	0	0	0	0	0	0	1	1
C5091	0	1	0	0	1	0	0	1	0	1	1	1	0	1	1	1	1	0	1	1	0	1	1	1	1	0	1	1	1	0	1	1	1
C5092	1	1	1	1	1	1	1	0	0	1	0	0	1	1	1	1	0	1	1	1	1	1	1	0	1	1	1	1	1	1	0	1	0
C5093	0	0	0	0	1	0	1	1	1	0	1	1	1	0	1	0	0	0	1	0	0	1	0	0	0	1	1	0	1	0	1	0	1
C5094	1	1	0	1	1	1	1	0	1	1	1	0	1	0	1	1	1	1	0	1	1	1	1	0	1	0	1	0	0	0	0	1	1
C5095	0	1	0	0	1	1	1	1	1	1	1	0	1	1	1	1	0	1	1	1	1	0	0	1	1	0	1	0	0	1	1	1	1
C5096	0	1	0	1	0	0	0	1	0	1	1	1	1	0	1	1	1	1	1	0	1	1	1	1	1	0	0	0	0	0	0	1	1
C5097	1	0	1	0	1	0	1	0	1	0	1	0	1	0	0	0	0	0	0	0	0	0	1	0	1	0	1	0	0	0	0	0	0
C5098	1	0	0	0	1	0	0	0	1	1	1	0	1	1	1	0	0	0	1	0	0	0	0	1	0	0	1	0	0	1	0	1	1
C5099	0	1	0	1	0	0	0	0	0	1	1	0	0	1	1	0	1	1	1	0	1	1	1	1	1	0	1	1	1	0	1	0	0
C5100	1	1	0	0	1	1	1	1	1	1	0	0	0	0	1	1	0	1	0	1	0	0	1	1	1	0	0	1	1	0	0	0	1
C5102	0	1	1	0	1	0	1	0	0	1	0	0	1	1	1	1	0	0	1	0	0	1	1	1	0	0	1	0	1	0	1	0	0
C5103	1	1	0	1	1	1	1	0	1	1	0	0	1	1	1	1	0	0	1	0	1	1	1	1	0	1	1	0	1	0	1	1	1
C5104	0	1	0	0	1	0	1	0	0	1	1	0	1	0	1	1	1	1	1	0	1	0	1	0	1	1	1	0	0	1	1	1	1
C5105	1	0	0	0	1	1	0	1	0	1	0	0	0	0	1	1	1	0	1	0	0	0	0	0	0	1	0	0	0	0	0	0	0
C5107	0	0	0	1	0	1	1	1	0	0	1	0	1	1	0	1	0	0	0	0	0	1	0	1	0	1	0	1	1	0	1	1	0
C5108	0	0	0	0	1	0	1	0	0	0	0	1	0	0	1	0	0	0	1	1	0	0	0	0	0	0	0	0	0	0	1	0	1
C5109	0	1	0	1	0	1	0	0	0	1	0	1	1	0	0	0	0	1	1	1	0	1	0	0	0	0	0	0	0	0	0	1	1
C5111	1	0	1	0	0	1	0	1	0	0	1	1	1	0	1	1	0	0	1	0	1	1	0	1	0	0	1	0	1	0	0	0	1
C5112	0	1	0	1	1	1	0	0	0	1	0	1	1	0	0	0	0	0	1	0	0	1	1	0	0	0	1	0	1	0	0	1	1
C5113	1	1	0	1	0	0	1	1	0	1	1	1	1	0	1	1	0	0	0	0	1	1	1	1	0	1	0	0	0	0	1	0	0
C5114	0	0	1	0	0	1	0	1	0	0	0	0	0	0	0	0	1	1	1	0	0	1	1	0	0	0	0	0	0	0	0	0	1
C5115	0	1	0	1	1	1	1	0	0	1	1	1	1	1	1	1	0	1	0	0	0	1	1	0	1	0	0	0	1	0	1	0	0
C5116	0	0	0	0	1	0	1	0	0	1	1	1	1	0	1	0	1	1	1	0	1	1	1	1	1	1	0	0	1	1	0	0	1
C5117	0	1	0	1	0	0	0	0	1	0	1	0	1	1	1	0	0	1	1	1	0	1	0	1	0	0	1	0	1	0	0	0	0
C5119	0	1	0	0	0	1	1	0	1	1	0	0	1	0	1	1	0	0	1	1	1	1	0	1	0	1	0	0	1	0	0	0	1
C5121	0	1	0	1	0	0	0	0	1	1	0	1	1	0	0	1	0	1	1	0	0	1	1	0	0	0	1	0	1	0	0	1	0
C5122	0	1	0	0	1	0	1	0	1	1	0	1	1	1	0	1	0	0	1	0	0	1	0	1	0	0	0	0	0	0	0	0	0
C5123	1	1	0	1	1	1	1	0	1	1	1	1	1	1	0	1	1	0	0	0	1	1	1	0	1	1	0	0	1	0	0	0	1
C5124	0	1	0	1	0	0	0	0	0	1	0	0	1	1	1	0	0	0	1	1	1	1	1	1	1	0	0	0	1	0	0	1	0
C5125	0	1	0	1	0	0	1	1	1	1	0	1	1	0	1	1	0	1	1	0	1	1	1	1	1	1	0	0	0	0	1	1	0
C5126	0	1	1	0	1	1	0	0	0	1	1	0	1	0	1	1	0	1	1	1	0	0	1	0	1	0	1	0	1	0	0	0	1
C5127	0	0	0	0	1	0	1	0	1	0	0	1	1	1	1	1	0	0	0	0	0	1	0	0	0	0	0	1	0	0	1	1	1
C5128	0	1	0	0	0	0	1	0	1	0	0	0	0	0	1	0	1	0	1	1	1	1	0	1	0	1	0	0	0	1	0	1	0
C5130	0	0	0	0	1	0	1	0	1	0	0	0	0	1	1	1	0	0	0	0	0	0	1	0	1	0	1	0	0	1	0	0	0
C5131	1	1	0	1	0	0	1	0	1	1	1	1	1	1	1	1	0	0	1	0	1	1	0	1	0	1	0	0	0	0	0	0	0
C5132	0	1	0	1	0	0	0	0	0	1	0	1	1	0	1	0	0	0	1	0	0	1	0	1	0	0	1	0	0	0	0	0	0
C5133	0	1	0	1	0	0	0	0	0	1	1	0	1	1	1	0	0	0	1	1	0	0	0	0	0	1	1	1	0	0	1	1	1
